# Supplementary material for: Do patterns of insect mortality in temperate and tropical zones have broader implications for insect ecology and pest management?
Source: PeerJ. 2022 Apr 25;10:e13340. doi: 10.7717/peerj.13340 (PMC9048698; doi:10.7717/peerj.13340)
Supplement: Supplemental Information 1 [file peerj-10-13340-s001.xls]

## Sheet: Sheet1
Temperate zone	Insect Species or Taxon	Location	Tropical zone	Insect Species or Taxon	Location
Achhami et al. 2020	Cephus cinctus	United States	Bacci et al. 2018	Tuta absoluta	Brazil
Aeschlimann 1979	Sitona humeralis	France	Beyene et al. 2007	Chnootriba similis	Ethiopia
Barrigossi et al. 2001	Epilachna varivestis	United States	Bisane et al. 2008	Helicoverpa armigera	India
Barron et al. 2003	Bassaris gonerilla	New Zealand	Canas et al. 2002	Leptinotarsa undecimlineata	Honduras
Bechinski and Pedigo 1983	Plathypena scabra	United States	Chamuene et al. 2020	Aphis gossypii	Brazil
Buteler et al. 2015	Cephus cinctus	United States	Easwaramoorthy and Nandagopal 1986	Chilo sacchariphagus indicus	India
Carey 1989	Rhagoletis pomonella	Canada	Fidelis et al. 2018	Myzus persicae	Brazil
Castagneyrol et al. 2014	Thaumetopoea pityocampa	France	Fidelis et al. 2019	Lipaphis erysimi	Brazil
Chang and Morimoto 1988	Gastrolina depressa	Japan	Furlong et al. 2001	Plutella xylostella	Australia
Dahlsten 1967	Neodiprion fulviceps	United States	Gao et al. 2014	Bhutanitis thaidina	China
Dancau et al. 2020	Plutella xylostella	Canada	Gerling et al. 2004	Siphoninus phillyreae	Israel
Degooyer et al. 1995	Hypera postica	United States	Gonring et al. 2003	Diaphania hyalinata	Brazil
Dieckhoff et al. 2017	Halyomorpha halys	United States	Gould et al. 1992	Siphoninus phillyreae	United States
Dixon and Houseweart 1982	Pissodes strobi	United States	Haile and Hofsvang 2003	Busseola fusca	Eritrea
Donahoo et al. 2021	Megachile rotundata	United States	Igbinosa 1985	Latoia viridissima	Nigeria
Duan et al. 2014	Agrilus planipennis	United States	Johnson et al. 2005	Coleotichus blackburniae	United States
Embree 1965	Operophtera brumata	Canada	Kaufman and Wright 2009	Udea stellata	United States
Farooq-Ahmad 2001	Lepidosaphes ulmi	England	Knutson and Gilstra 1990	Diatraea grandiosella	United States
Frago et al. 2011	Euproctis chrysorrhoea	Spain	Kumar et al. 2015	Spodoptera litura	India
Girardoz et al. 2007	Cameraria ohridella	Switzerland	Kumar et al. 2009	Helicoverpa armigera	India
Grimble and Knight 1970	Saperda inornata	United States	Lomeli-Flores et al 2009	Leucoptera coffeella	Mexico
Hainze and Benjamin 1985	Dioryctria resinosella	United States	Lopez and Hoddle 2013	Agrilus auroguttatus	United States
Harcourt 1963	Plutella xylostella	Canada	Miranda et al. 1998	Tuta absoluta	Brazil
Harcourt 1966	Pieris rapae	Canada	Mukunthan 1989	Scirpophaga excerptalis	India
Harcourt 1971	Leptinotarsa decemlineata	Canada	Munir and Sailer 1985	Fiornia theae	United States
Harcourt et al. 1977	Hypera postica	Canada	Nanthagopal and Uthamasamy 1989	Helicoverpa armigera	India
Harcourt et al. 1988	Agromyza frontella	Canada	Okeyo-Owuor and Oloo 1990	Maruca testulalis	Kenya
Haye et al. 2010	Ceutorhynchus obstrictus	Switzerland	Paiva and Parra 2012	Diaphorina citri	Brazil
Isaacson 1973	Tyria jacobaea	United States	Pascua and Pascua 2002	Helicoverpa armigera	Philippines
Jenner et al. 2010	Acrolepiopsis assectella	Switzerland	Patil et al. 2020	Scarabaeidae	India
Jennings et al. 2015	Agrilus planipennis	United States	Pereira et al. 2007a	Leucoptera coffeella	Brazil
Kiritani and Hokyo 1962	Nezara viridula	Japan	Pereira et al. 2007b	Leucoptera coffeella	Brazil
Koji et al. 2012	Cassida rubiginosa	Japan	Pereira et al. 2018	Chrysodeixis includens	Brazil
Koyama 1977	Chilo supressalis	Japan	Powell 1982	Phoracantha semipunctata	Malawi
Kuhar et al. 2000	Hypera postica	United States	Pustejovsky and Smith 2006	Helicoverpa zea	United States
Kuhar et al. 2002	Ostrinia nubilalis	United States	Reddy and Singh 1998	Plutella xylostella	India
Langor and Raske 1988	Dendroctonus simplex	Canada	Rode et al. 2020	Earias vittella	India
Lasack et al. 1987	Papaipema nebris	United States	Rodge et al. 2019	Pectinophora gossypiella	India
Macquarrie and Scharbach 2015	Agrilus planipennis	Canada	Rodrigues-Silva et al. 2017	Planococcus citri	Brazil
Matsumura 1992	Parnara guttata	Japan	Rosado et al. 2014	Coccus viridis	Brazil
Morris and Miller 1954	Choristoneura fumiferana	Canada	Sansone and Smith 2001	Helicoverpa zea	United States
Mukerji 1971	Hylemya brassicae	Canada	Santos et al. 2020	Ascia monuste orseis	Brazil
Nebeker 1977	Barbara colfaxiana	United States	Semeão et al. 2012	Triozoida limbata	Brazil
Ohmart and Dahlsten 1979	Pleroneura spp.	United States	Silva et al. 2017	Neoleucinodes elegantalis	Brazil
Osawa 1993	Harrnonia axyridi	Japan	Smith and Johnson 1989	Elasmopalpus lignosellus	United States
Peterson et al. 2011	Cephus cinctus	United States	Solomon and Getu 2016	Busseola fusca	Ethiopia
Preszler and Price 1988	Euura lasiolepis	United States	Sonkamble et al. 2018	Spodoptera litura	India
Smith et al. 1985	Stomoxys calcitrans	United States	Stewart et al. 2000	Spodoptera exigua	United States
Stark 1959	Recurvaria starki	Canada	Suwarno 2012	Papilio demoleus	Malaysia
Yukawa et al. 2006	Asphondylia sphaera	Japan	Teetes et al. 1992	Helicoverpa zea	United States
Zang et al. 2016	Agrilus fleischeri	China	Tillman 2006	Helicoverpa zea	United States
