# Supplementary material for: Do patterns of insect mortality in temperate and tropical zones have broader implications for insect ecology and pest management?
Source: PeerJ. 2022 Apr 25;10:e13340. doi: 10.7717/peerj.13340 (PMC9048698; doi:10.7717/peerj.13340)
Supplement: Supplemental Information 2 [file peerj-10-13340-s002.xls]

## Sheet: Irreplaceable Mortality
ID	Article	Species	Common Name	Order	Non-native Insect Species	Location	Approximate Latitude	Zone	Plant Host	Life Tables	All-cause dx (%)	All Natural Enemies Removed	Irreplaceable Mortality from Natural Enemies (%)	Irreplaceable Mortality per Unique Life Table (%)	All Insect Natural Enemies Removed	Irreplaceable Mortality from Insect Natural Enemies (%)	Irreplaceable Mortality per Unique Life Table (%)	Parasitoids Removed	Irreplaceable Mortality from Parasitoids (%)	Irreplaceable Mortality per Unique Life Table (%)	All Non-natural Enemies Removed	Irreplaceable Mortality from Non-natural Enemies (%)	Irreplaceable Mortality per Unique Life Table (%)	Predators Removed	Irreplaceable Mortality from Predators (%)	Irreplaceable Mortality per Unique Life Table (%)	Pathogens Removed	Irreplaceable Mortality from Pathogens	Irreplaceable Mortality per Unique Life Table (%)	Introduced Natural Enemies Removed	Irreplaceable Mortality from Introduced Natural Enemies (%)	Irreplaceable Mortality per Unique Life Table (%)
1	Bacci et al. 2018	Tuta absoluta	tomato leafminer	Lepidoptera	N	Brazil	20.48	Tropical	Solanum lycopersicum (tomato)	1	98.9406	46.389	52.5516	52.5516	47.5118	51.4289	51.4289	97.8851	1.05549	1.05549	98.024	0.916669	0.916669	73.7077	25.2329	25.2329	98.918	0.0226597	0.0226597	.	.	.
2	Kaufman and Wright 2009	Udea stellata	Hawaiian endemic moth	Lepidoptera	N	USA	22.13	Tropical	Pipturus spp. (Urticaceae)	2	99.73	99.63	0.1	0.1	99.63	0.1	0.1	99.63	0.1	0.1	27.48	72.25	72.17	.	.	.	.	.	.	.	.	.
					N	USA		Tropical		3	99.73	99.63	0.1	.	99.63	0.1	.	99.63	0.1	.	27.64	72.09	.	.	.	.	.	.	.	.	.	.
3	Beyene et al. 2007	Chnootriba similis	ladybird beetle	Coleoptera	N	Ethiopia	9	Tropical	Hordeum vulgare (Barley)	4	94.6453	63.2619	31.3834	27.9427	63.2619	31.3834	27.9427	63.2619	31.3834	27.9427	85.4247	9.22064	12.9272	.	.	.	.	.	.	.	.	.
					N	Ethiopia		Tropical		5	92.5142	63.3564	29.1578	.	63.3564	29.1578	.	63.3564	29.1578	.	79.5713	12.9429	.	.	.	.	.	.	.	.	.	.
					N	Ethiopia		Tropical		6	93.5112	69.5652	23.946	.	69.5652	23.946	.	69.5652	23.946	.	78.6797	14.8315	.	.	.	.	.	.	.	.	.	.
					N	Ethiopia		Tropical		7	93.6844	63.4387	30.2457	.	63.4387	30.2457	.	63.4387	30.2457	.	82.726	10.9584	.	.	.	.	.	.	.	.	.	.
					N	Ethiopia		Tropical		8	92.2407	69.1808	23.0598	.	69.1808	23.0598	.	69.1808	23.0598	.	74.823	17.4177	.	.	.	.	.	.	.	.	.	.
					N	Ethiopia		Tropical		9	92.8287	62.9651	29.8636	.	62.9651	29.8636	.	62.9651	29.8636	.	80.6363	12.1924	.	.	.	.	.	.	.	.	.	.
4	Buteler et al. 2015	Cephus cinctus	wheat stem sawfly	Hymenoptera	N	USA	48.05	Temperate	Triticum aestivum (wheat)	10	45.9	23.9	22	31.475	18.1	27.8	34.275	34.9	11	5.65	29	16.9	8.7	45.8	0.1	0.25	40.1	5.8	2.8	.	.	.
					N	USA		Temperate		11	66.3	33.8	32.5	.	32.3	34	.	64	2.3	.	62.4	3.9	.	66.2	0.1	.	64.8	1.5	.	.	.	.
					N	USA		Temperate		12	35.2	4.5	30.7	.	1.5	33.7	.	27.8	7.4	.	24.3	10.9	.	34.7	0.5	.	32.2	3	.	.	.	.
					N	USA		Temperate		13	45.8	5.1	40.7	.	4.2	41.6	.	43.9	1.9	.	42.7	3.1	.	45.5	0.3	.	44.9	0.9	.	.	.	.
5	Castagneyrol et al. 2014	Thaumetopoea pityocampa	pine processionary moth	Lepidoptera	N	France	44.1	Temperate	Pinus pinaster (pine)	14	34.7026	13.1311	21.5714	21.5714	13.1311	21.5714	21.5714	34.1144	0.588176	0.588176	24.8322	9.8704	9.8704	13.9066	20.7959	20.7959	.	.	.	.	.	.
6	Chamuene et al. 2020	Aphis gossypii	cotton aphid	Hemiptera	N	Brazil	20.48	Tropical	Gossypium hirsutum (cotton)	15	81.5415	13.8224	67.7191	72.4241	13.8224	67.7191	72.4241	66.0926	15.4488	15.4488	78.5808	2.96064	2.96064	53.0865	28.4549	52.6787	.	.	.	.	.	.
					N	Brazil		Tropical		16	69.3632	0	69.3632	.	0	69.3632	.	.	.	.	.	.	.	.	.	.	.	.	.	.	.	.
					N	Brazil		Tropical		17	80.19	0	80.19	.	0	80.19	.	79.5166	0.673401	.	.	.	.	3.28755	76.9025	.	.	.	.	.	.	.
7	Chang and Moorimoto 1988	Gastrolina Depressa	walnut leaf beetle	Coleoptera	N	Japan	35.49	Temperate	Juglans nigra (walnut)	18	92.4905	82.6265	9.86396	18.9287	82.6265	9.86396	18.9287	.	.	.	56.7759	35.7145	23.5339	82.6265	9.86396	18.9287	.	.	.	.	.	.
					N	Japan		Temperate		19	96.7258	66.4671	30.2586	.	66.4671	30.2586	.	.	.	.	90.2357	6.49004	.	66.4671	30.2586	.	.	.	.	.	.	.
					N	Japan		Temperate		20	89.3051	72.6417	16.6634	.	72.6417	16.6634	.	.	.	.	60.9081	28.397	.	72.6417	16.6634	.	.	.	.	.	.	.
8	Silva et al. 2017	Neoleucinodes elegantalis		Lepidoptera	N	Brazil	20.48	Tropical	Solanum lycopersicum (tomato)	21	94.0459	80.4742	13.5717	13.5717	80.7103	13.3356	13.3356	91.5896	2.45629	2.45629	69.5065	24.5394	24.5394	86.3439	7.70197	7.70197	93.973	0.0728889	0.0728889	.	.	.
9	Dancau et al 2020	Plutella xylostella	diamondback moth	Lepidoptera	Y	Canada	45.23	Temperate	Brassica oleracea (cabbage)	22	99.9	98.6245	1.27546	9.67218	98.6245	1.27546	9.67218	99.8354	0.0645691	0.0654096	92.7286	7.17138	3.72767	99.1641	0.735839	4.75145	.	.	.	.	.	.
					Y	Canada		Temperate		23	99.9371	81.8682	18.0689	.	81.8682	18.0689	.	99.8709	0.0662501	.	99.6532	0.283955	.	91.1701	8.76706	.	.	.	.	.	.	.
10	DeGooyer et al. 1995	Hypera postica	alfalfa weevil	Coleoptera	Y	USA	42.03	Temperate	Medicago sativa (alfalfa)	24	97.4395	33.3672	64.0723	32.4766	96.9103	0.529194	0.372358	96.9103	0.529194	0.372358	96.1573	1.2822	34.6793	.	.	.	44.7798	52.6597	26.6311	.	.	.
					Y	USA		Temperate		25	97.9302	97.0493	0.880906	.	97.7147	0.215523	.	97.7147	0.215523	.	29.8538	68.0763	.	.	.	.	97.3275	0.602633	.	.	.	.
11	Dieckhoff et al. 2017	Halyomorpha halys	brown marmorated stink bug	Coleoptera	Y	USA	39.58	Temperate	Glycine max (soybean)	26	27.6434	16.8792	10.7642	17.5345	16.8792	10.7642	17.5345	26.0464	1.59705	6.96978	12.9501	14.6933	13.4537	18.6742	8.96922	9.83343	.	.	.	.	.	.
					Y	USA		Temperate		27	35.3246	20.749	14.5756	.	20.749	14.5756	.	30.9436	4.38107	.	18.3917	16.9329	.	25.7769	9.54776	.	.	.	.	.	.	.
					Y	USA		Temperate		28	27.9679	15.8871	12.0808	.	15.8871	12.0808	.	25.834	2.13393	.	14.3626	13.6053	.	18.3072	9.66069	.	.	.	.	.	.	.
					Y	USA		Temperate		29	38.7834	6.36261	32.4208	.	6.36261	32.4208	.	37.7599	1.02357	.	34.6238	4.15963	.	7.90253	30.8809	.	.	.	.	.	.	.
					Y	USA		Temperate		30	30.4167	18.4084	12.0083	.	18.4084	12.0083	.	27.5731	2.84364	.	14.7175	15.6992	.	21.6119	8.80481	.	.	.	.	.	.	.
					Y	USA		Temperate		31	35.9194	18.7805	17.1389	.	18.7805	17.1389	.	25.029	10.8903	.	21.1019	14.8174	.	30.5785	5.34089	.	.	.	.	.	.	.
					Y	USA		Temperate		32	43.0331	21.8504	21.1826	.	21.8504	21.1826	.	28.3309	14.7022	.	27.1053	15.9278	.	37.882	5.15108	.	.	.	.	.	.	.
					Y	USA		Temperate		33	27.2299	14.1081	13.1218	.	14.1081	13.1218	.	17.8497	9.38019	.	15.2771	11.9528	.	23.9156	3.31436	.	.	.	.	.	.	.
					Y	USA		Temperate		34	43.5915	19.0738	24.5178	.	19.0738	24.5178	.	27.8155	15.776	.	30.2964	13.2951	.	36.7604	6.8312	.	.	.	.	.	.	.
12	Duan et al. 2014	Agrilus planipennis	emerald ash borer	Coleoptera	Y	USA	42.68	Temperate	Fraxinus sp. (ash trees)	35	60.2642	1.304	58.9602	58.9602	9.91818	50.346	50.346	42.7791	17.4851	17.4851	59.7392	0.525002	0.525002	37.4446	22.8196	22.8196	56.4644	3.79978	3.79978	1.304	58.9602	58.9602
13	Easwaramoorthy and Nandagopal 1986	Chilo sacchariphagus indicus	internode borer	Lepidoptera	N	Índia	20.59	Tropical	Saccharum spp. (sugarcane)	36	98.5726	94.0129	4.55965	12.5238	94.8299	3.7427	10.738	98.1777	0.394885	0.393584	76.158	22.4145	13.3758	95.9502	2.62236	8.39093	98.347	0.225556	0.222597	.	.	.
					N	Índia		Tropical		37	98.9207	77.6106	21.3101	.	80.653	18.2677	.	98.6828	0.237935	.	95.1795	3.74126	.	84.1477	14.773	.	98.751	0.169721	.	.	.	.
					N	Índia		Tropical		38	97.7311	86.0294	11.7017	.	87.5275	10.2036	.	97.1832	0.547931	.	83.7597	13.9715	.	89.9537	7.77744	.	97.4586	0.272512	.	.	.	.
14	Farooq-Ahmad 2001	lepidosaphes ulmi	mussel scale	Hemiptera	N	England	54.96	Temperate	Malus domestica (apple)	39	94.5147	85.1231	9.39162	9.39162	85.1231	9.39162	9.39162	87.4739	7.04082	7.04082	63.129	31.3858	31.3858	93.4853	1.02944	1.02944	.	.	.	.	.	.
15	Fidelis et al. 2019	Lipaphis erysimi	mustard aphid	Hemiptera	Y	Brazil	20.48	Tropical	Brassica oleracea (cabbage)	40	89.704	74.23	15.474	15.474	75.8778	13.8261	13.8261	89.0873	0.616728	0.616728	60.0465	29.6575	29.6575	77.2411	12.4629	12.4629	89.0006	0.703344	0.703344	.	.	.
16	Fidelis et al. 2018	Myzus persicae	green peach aphid	Hemiptera	Y	Brazil	20.48	Tropical	Brassica oleracea (cabbage)	41	94.7529	66.309	28.4439	28.4439	68.384	26.3689	26.3689	91.2176	3.53531	3.53531	84.4259	10.327	10.327	81.1109	13.642	13.642	94.4086	0.344365	0.344365	.	.	.
17	Frago et al. 2011	Euproctis chrysorrhoea	browntail moth	Lepidoptera	N	Spain	39.46	Temperate	Brassica oleracea (cabbage)	42	99.3515	99.0504	0.301126	1.84931	99.0504	0.301126	1.84931	99.0504	0.301126	1.84931	31.7109	67.6406	50.542	.	.	.	.	.	.	.	.	.
					N	Spain		Temperate		43	98.1466	94.7491	3.3975	.	94.7491	3.3975	.	94.7491	3.3975	.	64.7033	33.4433	.	.	.	.	.	.	.	.	.	.
18	Gaikwad et al. 2019	Pectinophora gossypiella	cotton pink bollworm	Lepidoptera	N	Índia	20.59	Tropical	Gossypium hirsutum (cotton)	44	36.2953	23.2174	13.0779	10.3113	23.2174	13.0779	10.3113	23.2174	13.0779	10.3113	17.0324	19.2629	21.2128	.	.	.	.	.	.	.	.	.
					N	Índia		Tropical		45	32.1424	21.4531	10.6894	.	21.4531	10.6894	.	21.4531	10.6894	.	13.6089	18.5336	.	.	.	.	.	.	.	.	.	.
					N	Índia		Tropical		46	35.8976	28.7311	7.16653	.	28.7311	7.16653	.	28.7311	7.16653	.	10.0556	25.842	.	.	.	.	.	.	.	.	.	.
19	Gao et al. 2014	Bhutanitis thaidina		Lepidoptera	N	China	33.49	Tropical		47	81.9649	70.638	11.3269	12.7253	71.7738	10.1911	11.3077	.	.	.	38.5768	43.3881	38.6406	71.7738	10.1911	11.3077	81.2392	0.725748	0.779648	.	.	.
					N	China		Tropical		48	88.0394	73.9157	14.1237	.	75.6151	12.4243	.	.	.	.	54.1464	33.893	.	75.6151	12.4243	.	87.2059	0.833547	.	.	.	.
20	Gerling et al. 2004	Siphoninus phillyreae	ash whitefly	Hemiptera	N	Israel	32.1	Tropical		49	80.7692	74.259	6.51026	5.36284	74.259	6.51026	5.36284	74.259	6.51026	5.36284	25.2914	55.4779	52.9138	.	.	.	.	.	.	.	.	.
					N	Israel		Tropical		50	80.1015	73.9461	6.1554	.	73.9461	6.1554	.	73.9461	6.1554	.	23.6257	56.4759	.	.	.	.	.	.	.	.	.	.
					N	Israel		Tropical		51	98.0198	89.3249	8.69494	.	89.3249	8.69494	.	89.3249	8.69494	.	81.4504	16.5694	.	.	.	.	.	.	.	.	.	.
					N	Israel		Tropical		52	99.5375	99.4467	0.0907714	.	99.4467	0.0907714	.	99.4467	0.0907714	.	16.4053	83.1322	.	.	.	.	.	.	.	.	.	.
21	Girardoz et al. 2007	Cameraria ohridella	horse-chestnut leaf miner	Lepidoptera	Y	Switzerland	47.21	Temperate	Aesculus hippocastanum (horse chestnut)	53	60.853	46.1493	14.7037	15.199	46.1493	14.7037	15.199	55.1854	5.66759	1.85989	27.3046	33.5484	28.5988	52.9597	7.89334	12.6814	.	.	.	.	.	.
					Y	Switzerland		Temperate		54	99.0797	79.5459	19.5338	.	79.5459	19.5338	.	99.0596	0.0200986	.	95.5005	3.57918	.	79.983	19.0967	.	.	.	.	.	.	.
					Y	Switzerland		Temperate		55	54.5943	41.3955	13.1989	.	41.3955	13.1989	.	49.2173	5.37699	.	22.5219	32.0724	.	47.6006	6.99367	.	.	.	.	.	.	.
					Y	Switzerland		Temperate		56	77.1939	46.322	30.8719	.	46.322	30.8719	.	76.6406	0.553283	.	57.5131	19.6808	.	47.5934	29.6005	.	.	.	.	.	.	.
					Y	Switzerland		Temperate		57	99.6081	93.4493	6.15879	.	93.4493	6.15879	.	99.5675	0.0405694	.	94.0176	5.59048	.	94.0639	5.54426	.	.	.	.	.	.	.
					Y	Switzerland		Temperate		58	72.9744	52.0252	20.9492	.	52.0252	20.9492	.	71.6524	1.32205	.	43.6671	29.3073	.	54.2626	18.7118	.	.	.	.	.	.	.
					Y	Switzerland		Temperate		59	95.9855	95.0085	0.976951	.	95.0085	0.976951	.	95.9469	0.0386379	.	19.5724	76.413	.	95.0561	0.929369	.	.	.	.	.	.	.
22	Aeschlimann 1979	Sitona humeralis		Coleoptera	N	France	44.1	Temperate	Medicago spp.	60	98.7997	98.5774	0.222305	0.533313	98.5774	0.222305	0.386148	98.6371	0.162595	0.241516	15.6268	15.6268	29.8878	98.7471	0.0525861	0.120932	.	.	0.229809	.	.	.
					N	France		Temperate		61	99.2635	99.0463	0.217163	.	99.0463	0.217163	.	99.1603	0.103202	.	22.7718	22.7718	.	99.1636	0.099955	.	.	.	.	.	.	.
					N	France		Temperate		62	97.5183	96.5617	0.956606	.	96.5913	0.926951	.	96.9121	0.60619	.	27.8219	27.8219	.	97.2605	0.257792	.	97.4967	0.0215911	.	.	.	.
					N	France		Temperate		63	99.3549	98.6177	0.737179	.	99.1767	0.178173	.	99.2608	0.094076	.	53.3306	53.3306	.	99.2815	0.0733939	.	98.9169	0.438026	.	.	.	.
23	Grimble and Knight 1970	Saperda inornata	poplar gall Saperda	Coleoptera	N	USA	44.18	Temperate	Populus tremuloides	64	93.35	81.8052	11.5449	11.5449	85.708	7.64204	7.64204	87.2168	6.1333	6.1333	63.4514	29.8987	29.8987	92.5652	0.784859	0.784859	91.5341	1.81595	1.81595	.	.	.
24	Haile and Hofsvang 2003	Busseola fusca	stemborer	Lepidoptera	N	Eritrea	15.17	Tropical	Sorghum bicolor (sorghum)	65	85.8586	85.8586	0	0.448554	85.8586	0	0.448554	.	.	0.598072	.	.	.	.	.	.	.	.	.	.	.	.
					N	Eritrea		Tropical		66	95.6958	95.1949	0.500963	.	95.1949	0.500963	.	95.1949	0.500963	.	10.4256	85.2702	.	.	.	.	.	.	.	.	.	.
					N	Eritrea		Tropical		67	96.6128	95.7848	0.828027	.	95.7848	0.828027	.	95.7848	0.828027	.	19.6439	76.969	.	.	.	.	.	.	.	.	.	.
					N	Eritrea		Tropical		68	95.1659	94.7006	0.465227	.	94.7006	0.465227	.	94.7006	0.465227	.	8.77894	86.3869	.	.	.	.	.	.	.	.	.	.
25	Haye et al. 2010	Ceutorhynchus obstrictus	cabbage seedpod weevil	Coleoptera	N	Switzerland	47.21	Temperate	Brassica napus (winter oilseed rape)	69	99.68	98.0745	1.60546	0.825853	98.0745	1.60546	0.825853	99.229	0.451002	0.229523	83.3806	16.2994	17.7755	99.2008	0.479151	0.270216	99.2008	0.479151	0.270216	.	.	.
					N	Switzerland		Temperate		70	99.94	99.5329	0.407127	.	99.5329	0.407127	.	99.7731	0.166854	.	87.1555	12.7845	.	99.8765	0.0635493	.	99.8765	0.0635493	.	.	.	.
					N	Switzerland		Temperate		71	99.85	99.385	0.464974	.	99.385	0.464974	.	99.7793	0.0707151	.	75.6073	24.2427	.	99.582	0.267949	.	99.582	0.267949	.	.	.	.
26	Isaacson 1973	Tyria jacobaea	cinnabar moth	Lepidoptera	Y	USA	44	Temperate	J. vulgaris (Senecio jacobae)	72	42.8524	34.9632	7.88917	7.88917	34.9632	7.88917	7.88917	40.5425	2.30989	2.30989	12.1303	30.7221	30.7221	37.4899	5.36252	5.36252	.	.	.	.	.	.
27	Jenner et al. 2010	Acrolepiopsis assectella	leek moth	Lepidoptera	N	Switzerland	46.59	Temperate	Allium porrum	73	99.4804	99.4773	0.00311076	0.00103686	99.4773	0.00311076	0.00103686	99.4773	0.00311076	0.00103686	0.595089	98.8853	98.1486	.	.	.	.	.	.	.	.	.
					N	Switzerland		Temperate		74	99.1682	99.1682	-1.3e-07	.	99.1682	-1.3e-07	.	99.1682	-1.3e-07	.	0	99.1682	.	.	.	.	.	.	.	.	.	.
					N	Switzerland		Temperate		75	96.3922	96.3922	-5e-08	.	96.3922	-5e-08	.	96.3922	-5e-08	.	0	96.3922	.	.	.	.	.	.	.	.	.	.
28	Jennings et al 2015	Agrilus planipennis	emerald ash borer	Coleoptera	Y	USA	39.04	Temperate	Fraxinus pennsylvanica (green ash)	76	50.8197	36.0656	14.7541	14.7541	47.6435	3.17613	3.17613	47.6435	3.17613	3.17613	6.06636	44.7533	44.7533	.	.	.	.	.	.	.	.	.
29	Knutson and Gilstra 1990	Diatraea grandiosella	southwestern corn borer	Lepidoptera	Y	USA	31	Tropical	Zea mays (maize)	77	50.1754	48.0109	2.16454	2.16454	48.0109	2.16454	2.16454	49.6052	0.570251	0.570251	4.16344	46.012	46.012	48.5992	1.57624	1.57624	.	.	.	.	.	.
30	Koyama 1977	Chilo supressalis	rice stem borer	Lepidoptera	N	Japan	38.72	Temperate	Oryza sativa (rice)	78	94.1624	87.74	6.42241	6.42241	89.0166	5.14585	5.14585	91.6985	2.46389	2.46389	52.3851	41.7773	41.7773	92.2765	1.88595	1.88595	93.4839	0.678478	0.678478	.	.	.
31	Kumar et al. 2009	Helicoverpa armigera	Old World bollworm	Lepidoptera	Y	Índia	29.1	Tropical	Gossypium hirsutum (cotton)	79	33.3546	25.8847	7.4699	11.1257	25.8847	7.4699	11.1257	25.8847	7.4699	11.1257	10.0787	23.2758	17.0996	.	.	.	.	.	.	.	.	.
					Y	Índia		Tropical		80	27.9458	13.1643	14.7815	.	13.1643	14.7815	.	13.1643	14.7815	.	17.0223	10.9234	.	.	.	.	.	.	.	.	.	.
32	Kumar et al 2015	Spodoptera litura	taro caterpillar	Lepidoptera	Y	Índia	29.1	Tropical	Arachis hypogaea (peanut)	81	29.304	5.02748	24.2765	24.2765	25.2668	4.03721	4.03721	25.2668	4.03721	4.03721	25.5616	3.74237	3.74237	.	.	.	10.158	19.146	19.146	.	.	.
33	Lomeli-Flores et al. 2009	Leucoptera coffeella	coffee leaf miner	Lepidoptera	Y	Mexico	25.5	Tropical	Coffea arabica	82	96.4683	44.1483	52.32	56.3684	44.1483	52.32	56.3684	96.2082	0.260096	2.80319	93.6766	2.79167	4.31209	47.9794	48.4889	45.0934	.	.	.	.	.	.
					Y	Mexico		Tropical		83	88.7276	31.5351	57.1925	.	31.5351	57.1925	.	85.6017	3.12592	.	83.5356	5.19208	.	46.3991	42.3286	.	.	.	.	.	.	.
					Y	Mexico		Tropical		84	77.8989	18.3063	59.5926	.	18.3063	59.5926	.	72.8753	5.02356	.	72.9463	4.95252	.	33.4361	44.4627	.	.	.	.	.	.	.
34	Lopez and Hoddle 2013	Agrilus auroguttatus	goldspotted oak borer	Coleoptera	N	USA	33.57	Tropical	Quercus spp. (oak)	85	30.6925	30.3555	0.336972	0.511115	30.3555	0.336972	0.511115	30.6925	0	0.0639625	0.483846	30.2086	35.0789	30.3555	0.336972	0.446549	.	.	.	.	.	.
					N	USA		Tropical		86	41.0993	40.4141	0.685258	.	40.4141	0.685258	.	40.9714	0.127925	.	1.15003	39.9493	.	40.5432	0.556125	.	.	.	.	.	.	.
35	Macquarrie and Scharbach 2015	Agrilus planipennis	emerald ash borer	Coleoptera	Y	Canada	45.23	Temperate	Fraxinus pennsylvanica (green ash)	87	15.4678	7.07491	8.3929	8.3929	14.8086	0.659243	0.659243	15.4678	0	0	9.03189	6.43592	6.43592	14.8086	0.659243	0.659243	7.794	7.67381	7.67381	.	.	.
36	Matsumura 1992	Parnara guttata	migrant skipper	Lepidoptera	N	Japan	37.7	Temperate	Oryza sativa (rice)	88	98.9548	77.9481	21.0067	1.56473	77.9481	21.0067	1.56473	79.1968	19.7581	2.1228	95.2603	3.69448	10.7051	98.8921	0.0627353	0.415706	.	.	.	.	.	.
					N	Japan		Temperate		89	90.5687	72.6914	17.8773	.	72.6914	17.8773	.	75.0562	15.5125	.	65.4639	25.1048	.	89.6745	0.894147	.	.	.	.	.	.	.
37	Miranda et al. 1998	Tuta absoluta	tomato leafminer	Lepidoptera	N	Brazil	20.48	Tropical	Solanum lycopersicum (tomato)	90	92.1291	54.6503	37.4788	37.4788	54.6503	37.4788	37.4788	91.3196	0.809515	0.809515	82.644	9.48509	9.48509	58.8796	33.2496	33.2496	.	.	.	.	.	.
38	Mukunthan 1989	Scirpophaga excerptalis	top borer	Lepidoptera	N	Índia	20.59	Tropical	Saccharum spp. (sugarcane)	91	92.4357	69.7877	22.648	22.648	69.7877	22.648	22.648	70.2875	22.1482	22.1482	74.963	17.4728	17.4728	.	.	.	92.3085	0.127239	0.127239	.	.	.
39	Nanthagoppal and Uthamasamy 1989	Helicoverpa armigera	Old World bollworm	Lepidoptera	Y	Índia	20.59	Tropical	Gossypium hirsutum (cotton)	92	93.8567	86.125	7.73169	11.7327	86.125	7.73169	11.7327	86.125	7.73169	11.7327	55.7239	38.1328	22.5273	.	.	.	.	.	.	.	.	.
					Y	Índia		Tropical		93	93.8255	81.592	12.2335	.	81.592	12.2335	.	81.592	12.2335	.	66.4576	27.3679	.	.	.	.	.	.	.	.	.	.
					Y	Índia		Tropical		94	97.4893	85.1368	12.3525	.	85.1368	12.3525	.	85.1368	12.3525	.	83.1082	14.3811	.	.	.	.	.	.	.	.	.	.
					Y	Índia		Tropical		95	97.9559	83.343	14.613	.	83.343	14.613	.	83.343	14.613	.	87.7284	10.2275	.	.	.	.	.	.	.	.	.	.
40	Okeyo-Owuor and Oloo 1990	Maruca testulalis	legume pod borer	Lepidoptera	N	Kenya	0.02	Tropical		96	98.3607	83.5844	14.7763	16.4429	98.2777	0.0829857	0.0682277	98.2777	0.0829857	0.0682277	90.0138	8.34695	6.9282	.	.	.	84.3754	13.9853	15.6716	.	.	.
					N	Kenya		Tropical		97	98.6706	80.5611	18.1095	.	98.6171	0.0534697	.	98.6171	0.0534697	.	93.1611	5.50946	.	.	.	.	81.3127	17.3579	.	.	.	.
41	Osawa 1993	Harrnonia axyridi	multicolored Asian lady beetle	Coleoptera	N	Japan	35.01	Temperate		98	98.3231	98.2332	0.0899456	0.174305	98.2332	0.0899456	0.174305	98.2332	0.0899456	0.174305	5.09081	93.2323	85.6628	.	.	.	.	.	.	.	.	.
					N	Japan		Temperate		99	99.0228	98.7641	0.258665	.	98.7641	0.258665	.	98.7641	0.258665	.	20.9295	78.0933	.	.	.	.	.	.	.	.	.	.
42	Paiva and Parra 2012	Diaphorina citri	Asian citrus psyllid	Hemiptera	Y	Brazil	23.53	Tropical	Citrus sinensis (orange)	100	99.2581	99.2018	0.0563204	0.178614	99.2018	0.0563204	0.178614	99.2018	0.0563204	0.178614	7.05567	92.2024	85.6601	.	.	.	.	.	.	.	.	.
					Y	Brazil		Tropical		101	82.2733	82.2733	0	.	82.2733	0	.	82.2733	0	.	0	82.2733	.	.	.	.	.	.	.	.	.	.
					Y	Brazil		Tropical		102	94.0568	93.9188	0.138064	.	93.9188	0.138064	.	93.9188	0.138064	.	2.27033	91.7865	.	.	.	.	.	.	.	.	.	.
					Y	Brazil		Tropical		103	78.7692	78.2491	0.520071	.	78.2491	0.520071	.	78.2491	0.520071	.	2.39103	76.3781	.	.	.	.	.	.	.	.	.	.
43	Pascua and Pascua 2002	Helicoverpa armigera	Old World bollworm	Lepidoptera	Y	Philippines	16.56	Tropical	Gossypium hirsutum (cotton)	104	88.6928	67.7628	20.93	17.7017	80.0412	8.65152	9.39315	80.0412	8.65152	9.39315	64.9249	23.7679	25.5023	.	.	.	81.7367	6.95611	4.42212	.	.	.
					Y	Philippines		Tropical		105	92.1909	77.7176	14.4734	.	82.0562	10.1348	.	82.0562	10.1348	.	64.9542	27.2368	.	.	.	.	90.3028	1.88813	.	.	.	.
44	Bechinski and Pedigo 1983	Plathypena scabra	green cloverworm	Lepidoptera	N	USA	42.03	Temperate	Glycine max (soybean)	106	91.2374	68.2239	23.0135	22.8327	72.4238	18.8135	3.77079	72.4238	18.8135	3.33314	68.2239	23.0135	22.8327	91.2374	0	0.0294905	91.2374	0	0.0294905	.	.	.
					N	USA		Temperate		107	99.66	71.1447	28.5153	.	98.8383	0.821702	.	98.8383	0.821702	.	71.1447	28.5153	.	99.6551	0.00486552	.	99.6551	0.00486552	.	.	.	.
					N	USA		Temperate		108	99.2514	37.0775	62.1739	.	98.8839	0.36743	.	98.8839	0.36743	.	37.0775	62.1739	.	99.2019	0.0494413	.	99.2019	0.0494413	.	.	.	.
					N	USA		Temperate		109	99.9319	71.7264	28.2055	.	99.9225	0.00936288	.	99.9225	0.00936288	.	71.7264	28.2055	.	99.7882	0.143704	.	99.7882	0.143704	.	.	.	.
					N	USA		Temperate		110	99.9804	97.6784	2.30204	.	99.2771	0.703309	.	99.9628	0.0176348	.	97.6784	2.30204	.	99.9771	0.00328073	.	99.9771	0.00328073	.	.	.	.
					N	USA		Temperate		111	99.5802	87.6062	11.9741	.	96.6131	2.96711	.	97.6703	1.90999	.	87.6062	11.9741	.	99.5802	0	.	99.5802	0	.	.	.	.
					N	USA		Temperate		112	99.889	96.2441	3.64492	.	97.176	2.71303	.	98.4967	1.39232	.	96.2441	3.64492	.	99.8839	0.00514172	.	99.8839	0.00514172	.	.	.	.
45	Pereira et al. 2018	Chrysodeixis includens	soybean looper	Lepidoptera	Y	Brazil	20.48	Tropical	Phaseolus vulgaris (beans)	113	99.9964	42.9182	57.0782	57.0782	42.9182	57.0782	57.0782	99.9955	0.000806105	0.000806105	99.9936	0.00274416	0.00274416	53.2448	46.7516	46.7516	.	.	.	.	.	.
46	Pereira et al. 2007a	Leucoptera coffeella	coffee leaf miner	Lepidoptera	Y	Brazil	20.48	Tropical	Coffea arabica	114	87.7642	65.3538	22.4104	11.9758	65.6355	22.1287	11.7493	84.6774	3.08675	2.22829	64.6835	23.0807	48.364	72.5582	15.2059	15.2059	87.6639	0.100291	0.120034	.	.	.
					Y	Brazil		Tropical		115	93.9499	92.4086	1.54125	.	92.58	1.36982	.	92.58	1.36982	.	20.3026	73.6473	.	.	.	.	93.8101	0.139778	.	.	.	.
47	Peterson et al. 2011	Cephus cinctus	wheat steam sawfly	Hymenoptera	N	USA	48.05	Temperate	Triticum aestivum (wheat)	116	68	52	16	25	52	16	25	52	16	25	33	35	13.6667	.	.	.	.	.	.	.	.	.
					N	USA		Temperate		117	68	42	26	.	42	26	.	42	26	.	45	23	.	.	.	.	.	.	.	.	.	.
					N	USA		Temperate		118	74	46	28	.	46	28	.	46	28	.	52	22	.	.	.	.	.	.	.	.	.	.
					N	USA		Temperate		119	11	0	11	.	0	11	.	0	11	.	11	0	.	.	.	.	.	.	.	.	.	.
					N	USA		Temperate		120	21	1	20	.	1	20	.	1	20	.	20	1	.	.	.	.	.	.	.	.	.	.
					N	USA		Temperate		121	51	2	49	.	2	49	.	2	49	.	50	1	.	.	.	.	.	.	.	.	.	.
48	Reddy and Singh 1998	Plutella xylostella	diamondback moth	Lepidoptera	N	Índia	17.38	Tropical	Brassica oleracea (cabbage)	122	86	79.1299	6.87007	13.4733	79.1299	6.87007	13.4733	79.1299	6.87007	13.4733	32.9183	53.0817	35.9194	.	.	.	.	.	.	.	.	.
					N	Índia		Tropical		123	90.6667	83.2659	7.40073	.	83.2659	7.40073	.	83.2659	7.40073	.	44.2255	46.4411	.	.	.	.	.	.	.	.	.	.
					N	Índia		Tropical		124	90	73.6141	16.3859	.	73.6141	16.3859	.	73.6141	16.3859	.	62.101	27.899	.	.	.	.	.	.	.	.	.	.
					N	Índia		Tropical		125	89.3333	70.9784	18.355	.	70.9784	18.355	.	70.9784	18.355	.	63.2458	26.0875	.	.	.	.	.	.	.	.	.	.
					N	Índia		Tropical		126	89.3333	70.9784	18.355	.	70.9784	18.355	.	70.9784	18.355	.	63.2458	26.0875	.	.	.	.	.	.	.	.	.	.
49	Rodrigues-Silva et al. 2017	Planococcus citri	mealybugs	Hemiptera	Y	Brazil	20.48	Tropical	Coffea arabica	127	98.5658	30.706	67.8598	67.8598	35.8287	62.7371	62.7371	98.4375	0.128305	0.128305	97.9303	0.635513	0.635513	41.0983	57.4676	57.4676	98.4514	0.114487	0.114487	.	.	.
50	Rosado et al. 2014	Coccus viridis	green scale	Hemiptera	N	Brazil	20.48	Tropical	Coffea arabica	128	94.1079	53.6265	40.4814	40.4814	64.0717	30.0362	30.0362	89.4936	4.61429	4.61429	87.2942	6.81366	6.81366	79.851	14.2569	14.2569	92.3949	1.71297	1.71297	.	.	.
51	Sansone and Smith 2001	Helicoverpa zea	corn earworm	Lepidoptera	N	USA	30.65	Tropical	Gossypium hirsutum (cotton)	129	99.0373	86.5951	12.4422	8.24425	86.5951	12.4422	8.24425	98.9781	0.0591851	1.63872	92.8183	6.21899	34.1533	87.3715	11.6658	5.39512	.	.	.	.	.	.
					N	USA		Tropical		130	98.7171	91.5393	7.1778	.	91.5393	7.1778	.	91.5393	7.1778	.	84.8365	13.8805	.	98.7171	0	.	.	.	.	.	.	.
					N	USA		Tropical		131	99.002	78.0096	20.9923	.	78.0096	20.9923	.	98.6542	0.347774	.	95.4615	3.54048	.	83.6922	15.3098	.	.	.	.	.	.	.
					N	USA		Tropical		132	99.4156	98.81	0.605654	.	98.81	0.605654	.	98.81	0.605654	.	50.895	48.5206	.	99.4156	0	.	.	.	.	.	.	.
					N	USA		Tropical		133	98.8943	98.8911	0.00319745	.	98.8911	0.00319745	.	98.8911	0.00319745	.	0.288343	98.6059	.	98.8943	0	.	.	.	.	.	.	.
52	Semeão et al. 2012	Triozoida limbata	guava psyllid	Hemiptera	N	Brazil	20.48	Tropical	Psidium guajava	134	98.9616	36.2417	62.7199	62.7199	36.2417	62.7199	62.7199	98.5115	0.450148	0.450148	98.3714	0.590245	0.590245	55.5228	43.4388	43.4388	.	.	.	.	.	.
53	Smith and Jhonson 1989	Elasmopalpus lignosellus	lesser cornstalk borer	Lepidoptera	N	USA	31.5	Tropical	Arachis hypogaea (peanut)	135	96.4319	94.8181	1.61379	1.65362	95.8869	0.544999	0.664281	95.8869	0.544999	0.664281	31.1427	65.2892	67.9654	.	.	.	95.5047	0.927177	0.860552	.	.	.
					N	USA		Tropical		136	94.6356	92.9422	1.69346	.	93.852	0.783564	.	93.852	0.783564	.	23.994	70.6417	.	.	.	.	93.8417	0.793926	.	.	.	.
54	Sonkamble et al. 2018	Spodoptera litura	taro caterpillar	Lepidoptera	Y	Índia	29.1	Tropical	Glycine max (soybean)	137	94.2398	87.8334	6.40636	6.05323	91.3713	2.86853	3.53826	91.3713	2.86853	3.53826	52.6554	41.5844	37.2601	.	.	.	91.8781	2.36172	1.5048	.	.	.
					Y	Índia		Tropical		138	96.7706	91.0705	5.7001	.	92.5626	4.20799	.	92.5626	4.20799	.	63.8347	32.9359	.	.	.	.	96.1227	0.647892	.	.	.	.
55	Stewart et al 2000	Spodoptera exigua	beet armyworm	Lepidoptera	Y	USA	32.31	Tropical	Gossypium hirsutum (cotton)	139	80.4211	51.2978	29.1233	43.1912	51.2978	29.1233	23.6933	77.7031	2.71799	2.98601	59.7988	20.6223	11.9439	57.2346	23.1865	16.3096	80.4211	0	4.51533	.	.	.
					Y	USA		Tropical		140	94.4959	37.2369	57.2591	.	76.2326	18.2633	.	91.2419	3.25402	.	91.2304	3.26551	.	85.0633	9.43266	.	85.4653	9.03065	.	.	.	.
56	Suwarino 2012	Papilio demoleus	swallowtail butterfly	Lepidoptera	N	Malaysia	5.28	Tropical	Tropical fruits plantation	141	93.1769	9.06289	84.114	84.114	9.06289	84.114	84.114	92.3361	0.840754	0.840754	92.4969	0.680001	0.680001	19.039	74.1379	74.1379	.	.	.	.	.	.
57	Tillman 2006	Helicoverpa zea	corn earworm	Lepidoptera	N	USA	33.24	Tropical	Sorghum bicolor (sorghum)	142	99.9053	99.8338	0.0715439	0.0715439	99.8862	0.0191257	0.0191257	99.8948	0.0105169	0.0105169	43.0469	56.8584	56.8584	99.8976	0.00774795	0.00774795	99.8617	0.0436072	0.0436072	.	.	.
58	Triphati and Singh 1990	Helicoverpa armigera	Old World bollworm	Lepidoptera	Y	Índia	26.76	Tropical	chickpea, tomato, okra and maize crop fields	143	66.5273	11.2982	55.2291	35.2844	33.0972	33.4301	25.333	33.0972	33.4301	25.333	52.5722	13.9551	13.141	.	.	.	55.6208	10.9065	6.13798	.	.	.
					Y	Índia		Tropical		144	34.7469	10.8324	23.9145	.	18.801	15.9459	.	18.801	15.9459	.	21.1543	13.5926	.	.	.	.	28.3432	6.40371	.	.	.	.
					Y	Índia		Tropical		145	48.8498	14.4147	34.435	.	21.3441	27.5057	.	21.3441	27.5057	.	36.0338	12.8159	.	.	.	.	44.3436	4.50618	.	.	.	.
					Y	Índia		Tropical		146	41.3106	17.0783	24.2323	.	22.6553	18.6553	.	22.6553	18.6553	.	26.0507	15.2599	.	.	.	.	37.0788	4.23183	.	.	.	.
					Y	Índia		Tropical		147	49.1477	10.5366	38.611	.	18.0197	31.128	.	18.0197	31.128	.	39.066	10.0816	.	.	.	.	44.5059	4.64172	.	.	.	.
59	Uelese et al. 2014	Crocidolomia pavonana	cabbage cluster caterpillar	Lepidoptera	N	Samoa	13.91	Tropical	Brassica oleracea (cabbage)	148	47.0044	13.0394	33.9649	14.5045	13.0394	33.9649	14.5045	13.0394	33.9649	14.5045	39.0579	7.9465	30.7641	.	.	.	.	.	.	.	.	.
					N	Samoa		Tropical		149	43.4783	43.4783	0	.	43.4783	0	.	43.4783	0	.	0	43.4783	.	.	.	.	.	.	.	.	.	.
					N	Samoa		Tropical		150	38.326	5.55208	32.7739	.	5.55208	32.7739	.	5.55208	32.7739	.	34.7005	3.62548	.	.	.	.	.	.	.	.	.	.
					N	Samoa		Tropical		151	83.9286	83.9286	0	.	83.9286	0	.	83.9286	0	.	0	83.9286	.	.	.	.	.	.	.	.	.	.
					N	Samoa		Tropical		152	48.5179	43.2449	5.27306	.	43.2449	5.27306	.	43.2449	5.27306	.	9.29089	39.227	.	.	.	.	.	.	.	.	.	.
					N	Samoa		Tropical		153	70.5779	55.7993	14.7786	.	55.7993	14.7786	.	55.7993	14.7786	.	33.4353	37.1426	.	.	.	.	.	.	.	.	.	.
					N	Samoa		Tropical		154	14.741	0	14.741	.	0	14.741	.	0	14.741	.	14.741	0	.	.	.	.	.	.	.	.	.	.
60	Varella et al. 2005	Spodoptera frugiperda	fall armyworm	Lepidoptera	N	Brazil	23.53	Tropical	Zea mays (maize)	155	99.084	98.8901	0.193936	0.217945	98.8901	0.193936	0.217945	99.068	0.016027	0.0173934	17.4727	81.6113	72.5469	98.9091	0.17485	0.19441	.	.	.	.	.	.
					N	Brazil		Tropical		156	98.4451	98.2884	0.156677	.	98.2884	0.156677	.	98.4188	0.0263192	.	9.15398	89.2911	.	98.3169	0.128188	.	.	.	.	.	.	.
					N	Brazil		Tropical		157	99.8581	99.7748	0.0832931	.	99.7748	0.0832931	.	99.8476	0.0104652	.	36.9847	62.8734	.	99.7903	0.0678262	.	.	.	.	.	.	.
					N	Brazil		Tropical		158	99.3975	98.8882	0.509323	.	98.8882	0.509323	.	99.3786	0.0189203	.	45.8101	53.5874	.	98.922	0.475471	.	.	.	.	.	.	.
					N	Brazil		Tropical		159	99.6226	99.5393	0.0832411	.	99.5393	0.0832411	.	99.6028	0.0198072	.	18.0696	81.5529	.	99.5623	0.0602709	.	.	.	.	.	.	.
					N	Brazil		Tropical		160	99.1871	98.9106	0.276414	.	98.9106	0.276414	.	99.147	0.0400208	.	25.3739	73.8131	.	98.9618	0.225301	.	.	.	.	99.147	0.0400208	0.016479
					N	Brazil		Tropical		161	98.5025	98.3638	0.138696	.	98.3638	0.138696	.	98.483	0.0195306	.	8.47674	90.0258	.	98.3849	0.117631	.	.	.	.	98.483	0.0195306	.
					N	Brazil		Tropical		162	99.8866	99.8264	0.0601366	.	99.8264	0.0601366	.	99.8841	0.00248461	.	34.6477	65.2389	.	99.8302	0.0564163	.	.	.	.	99.8841	0.00248461	.
					N	Brazil		Tropical		163	99.4435	98.8701	0.573335	.	98.8701	0.573335	.	99.4236	0.0198987	.	50.7429	48.7005	.	98.9091	0.534332	.	.	.	.	99.4236	0.0198987	.
					N	Brazil		Tropical		164	99.6032	99.4988	0.104399	.	99.4988	0.104399	.	99.6027	0.000460402	.	20.8285	78.7746	.	99.4994	0.103818	.	.	.	.	99.6027	0.000460402	.
61	Xiao et al. 2006	Phyllocnistis citrella	citrus leafminer	Lepidoptera	N	USA	27.99	Tropical	Citrus sinensis (orange)	165	89.114	0	89.114	89.114	0	89.114	89.114	64.2243	24.8896	24.8896	89.114	0	0	69.5714	19.5426	19.5426	.	.	.	.	.	.
62	Yukawa et al. 2006	Asphondylia sphaera	fruit gall midge	Diptera	N	Japan	36.2	Temperate	Ligustrum japonicum	166	99.785	99.6055	0.179493	0.179493	99.6055	0.179493	0.179493	99.6055	0.179493	0.179493	45.4991	54.2859	54.2859	.	.	.	.	.	.	.	.	.
63	Zang et al. 2016	Agrilus fleischeri		Coleoptera	N	China	40.59	Temperate	Populus nigra	167	86.935	22.0219	64.913	64.913	27.1741	59.7609	59.7609	28.6092	58.3258	58.3258	83.2453	3.68972	3.68972	86.6723	0.262632	0.262632	86.0107	0.924301	0.924301	.	.	.
64	Barrigossi et al. 2001	Epilachna varivestis	Mexican bean beetle	Coleoptera	Y	USA	41.5	Temperate	Phaseolus vulgaris (beans)	168	92.0716	92.0716	0	0	92.0716	0	0	92.0716	0	0	0	92.0716	92.0716	.	.	.	.	.	.	.	.	.
65	Johnson et al. 2005	Coleotichus blackburniae	Hawaiian koa bug	Hemiptera	N	USA	22.13	Tropical	Pipturus spp. (Urticaceae)	169	89.3787	84.017	5.36174	5.36174	84.017	5.36174	5.36174	86.7231	2.65567	2.65567	33.5465	55.8322	55.8322	87.2139	2.1648	2.1648	.	.	.	.	.	.
66	Lasack et al. 1987	Papaipema nebris	stalk borer	Lepidoptera	N	USA	42.03	Temperate	Zea mays (maize)	170	94.7441	94.6607	0.0834173	0.0834173	94.6607	0.0834173	0.0834173	94.6607	0.0834173	0.0834173	1.56232	93.1818	93.1818	.	.	.	.	.	.	.	.	.
67	Harcourt et al. 1977	Hypera postica	alfalfa weevil	Coleoptera	Y	Canada	44.3	Temperate	Medicago sativa (alfalfa)	171	92.64	28.6	64.04	64.04	92.06	0.58	0.58	92.06	0.58	0.58	89.69	2.95	2.95	.	.	.	33.76	58.88	58.88	92.06	0.58	0.58
68	Gonring et al. 2003	Diaphania hyalinata	melonworm	Lepidoptera	N	Brazil	20.45	Tropical	Cucumis sativus (cucumber)	172	99.99	9.07	90.92	90.92	9.07	90.92	90.92	99.99	0	0	97.29	2.7	2.7	13.9	86.09	86.09	.	.	.	.	.	.
69	Kuhar et al. 2000	Hypera postica	alfalfa weevil	Coleoptera	Y	USA	37.2	Temperate	Medicago sativa (alfalfa)	173	85.93	68.95	16.98	23.1167	73.09	12.84	18.95	73.09	12.84	18.95	54.7	31.23	18.3467	.	.	.	83.77	2.16	1.36	73.09	12.84	18.95
					Y	USA	37.78	Temperate		174	94.85	68.91	25.94	.	69.72	25.13	.	69.72	25.13	.	83.44	11.41	.	.	.	.	94.7	0.15	.	69.72	25.13	.
					Y	USA	37.14	Temperate		175	94.07	67.64	26.43	.	75.19	18.88	.	75.19	18.88	.	81.67	12.4	.	.	.	.	92.3	1.77	.	75.19	18.88	.
70	Kuhar et al. 2002	Ostrinia nubilalis	European corn borer	Lepidoptera	Y	USA	42	Temperate	Zea mays (maize)	176	91.53	83.7	7.83	7.83	83.7	7.83	7.83	84.87	6.66	6.66	48.07	43.46	43.46	90.88	0.65	0.65	.	.	.	84.87	6.66	6.66
					Y	USA		Temperate		177	61.8	55.52	6.28	5.08	55.52	6.28	6.28	57.09	4.71	3.51	11.42	50.38	49.18	59.19	2.61	2.61	.	.	.	57.09	4.71	4.71
					Y	USA		Temperate		178	92.65	85.72	6.93	6.93	85.72	6.93	6.93	87.55	5.1	5.1	48.54	44.11	44.11	91.56	1.09	1.09	.	.	.	87.55	5.1	5.1
					Y	USA		Temperate		179	80.22	78.14	2.08	2.08	78.14	2.08	2.08	79.38	0.84	0.84	9.52	70.7	70.7	79.03	1.19	1.19	.	.	.	79.38	0.84	0.84
71	Furlong et al. 2001	Plutella xylostella	diamondback moth	Lepidoptera	Y	Australia	27.29	Tropical	Brassica spp.	180	76.63	72.39	4.24	1.884	72.39	4.24	1.884	72.39	4.24	1.884	15.36	61.27	67.73	.	.	.	.	.	.	74.23	2.4	1.572
					Y	Australia		Tropical		181	77.18	72.68	4.5	.	72.68	4.5	.	72.68	4.5	.	16.48	60.7	.	.	.	.	.	.	.	73.18	4	.
					Y	Australia		Tropical		182	68.72	68.72	0	.	68.72	0	.	68.72	0	.	0	68.72	.	.	.	.	.	.	.	68.72	0	.
					Y	Australia		Tropical		183	77.78	77.78	0	.	77.78	0	.	77.78	0	.	0	77.78	.	.	.	.	.	.	.	77.78	0	.
					Y	Australia		Tropical		184	70.18	69.5	0.68	.	69.5	0.68	.	69.5	0.68	.	0	70.18	.	.	.	.	.	.	.	68.72	1.46	.
72	Wakagari and Giliomee 2001	Ceroplastes destructor	white wax scale	Hemiptera	N	South Africa	33.55	Tropical	Citrus reticulata	185	99.85	95.92	3.93	6.6825	96.03	3.82	6.5075	98.1	1.75	2.7025	96.15	3.7	10.225	98.08	1.77	1.05	99.67	0.18	2.2375	.	.	.
					N	South Africa		Tropical		186	99.68	98.56	1.12	.	98.59	1.09	.	98.97	0.71	.	77.78	21.9	.	98.9	0.78	.	99.56	0.12	.	.	.	.
					N	South Africa		Tropical		187	99.75	87.18	12.57	.	87.38	12.37	.	97.18	2.57	.	98.02	1.73	.	98.84	0.91	.	97.14	2.61	.	.	.	.
					N	South Africa		Tropical		188	98.37	89.26	9.11	.	89.62	8.75	.	92.59	5.78	.	84.8	13.57	.	97.63	0.74	.	92.33	6.04	.	.	.	.
73	Gould et al. 1992	Siphoninus phillyreae		Hemiptera	Y	USA	34	Tropical	Fruit trees	189	75.49	75.49	0	0.605	75.49	0	0.605	75.49	0	0.605	0	75.49	74.905	.	.	.	.	.	.	57.53	17.96	0
					Y	USA		Tropical		190	80.02	78.81	1.21	.	78.81	1.21	.	78.81	1.21	.	5.7	74.32	.	.	.	.	.	.	.	47.09	32.93	10.05
					Y	USA		Tropical		191	97.98	97.52	0.46	0.315	97.52	0.46	0.315	97.52	0.46	0.315	18.64	79.34	73.74	.	.	.	.	.	.	97.52	0.46	0.46
					Y	USA		Tropical		192	99.63	99.46	0.17	.	99.46	0.17	.	99.46	0.17	.	31.49	68.14	.	.	.	.	.	.	.	57.79	41.84	7.94
74	Preszler and Price 1988	Euura lasiolepis	sawfly	Hymenoptera	N	USA	35.5	Temperate	Salix sp.	193	64.12	64.11	0.01	0.00333333	64.11	0.01	0.00333333	64.11	0.01	0.00333333	0	64.12	62.7833	.	.	.	.	.	.	.	.	.
					N	USA		Temperate		194	37.4	37.4	0	.	37.4	0	.	37.4	0	.	0	37.4	.	.	.	.	.	.	.	.	.	.
					N	USA		Temperate		195	86.83	86.83	0	.	86.83	0	.	86.83	0	.	0	86.83	.	.	.	.	.	.	.	.	.	.
75	Igbinosa 1985	Latoia viridissima	nettle caterpillar	Lepidoptera	N	Nigeria	6.2	Tropical	Elaeis guineansis (oil palm)	196	99.32	12.8	86.52	86.8612	27.51	71.81	79.5925	84.22	15.1	25.4012	99.22	0.1	0.38875	96.56	2.76	10.2888	99.18	0.14	0.18875	.	.	.
					N	Nigeria		Tropical		197	95.47	8.98	86.49	.	11.46	84.01	.	85.63	9.84	.	95.02	0.45	.	74.5	20.97	.	95.34	0.13	.	.	.	.
					N	Nigeria		Tropical		198	97.52	3.88	93.64	.	17.32	80.2	.	39.54	57.98	.	97.42	0.1	.	96.6	0.92	.	97.11	0.41	.	.	.	.
					N	Nigeria		Tropical		199	95.28	14.58	80.7	.	17.16	78.12	.	82.18	13.1	.	94.46	0.82	.	78.03	17.25	.	95.12	0.16	.	.	.	.
					N	Nigeria		Tropical		200	96.51	10.72	85.79	.	10.72	85.79	.	77.29	19.22	.	96.09	0.42	.	86.28	10.23	.	96.51	0	.	.	.	.
					N	Nigeria		Tropical		201	98.19	9.9	88.29	.	28.63	69.56	.	81.47	16.72	.	98	0.19	.	93.06	5.13	.	97.73	0.46	.	.	.	.
					N	Nigeria		Tropical		202	97.03	5.91	91.12	.	12.12	84.91	.	43.28	53.75	.	96.84	0.19	.	95.39	1.64	.	96.82	0.21	.	.	.	.
					N	Nigeria		Tropical		203	90.12	7.78	82.34	.	7.78	82.34	.	72.62	17.5	.	89.28	0.84	.	66.71	23.41	.	90.12	0	.	.	.	.
76	Carey 1989	Rhagoletis pomonella	apple maggot	Diptera	N	Canada	46.48	Temperate	Malus domestica (apple)	204	98.61	81.69	16.92	16.92	83.14	15.47	15.47	97.85	0.76	0.76	91.78	6.83	6.83	89.14	9.47	9.47	98.5	0.11	0.11	.	.	.
77	Barron et al. 2003	Bassaris gonerilla	New Zealand red admiral butterfly	Lepidoptera	N	New Zealand	43.31	Temperate	Urtica ferox (native tree nettle)	205	99.95	99.32	0.63	0.63	99.32	0.63	0.63	99.32	0.63	0.63	93.67	6.28	6.28	.	.	.	.	.	.	.	.	.
78	Canas et al. 2002	Leptinotarsa undecimlineata		Coleoptera	N	Honduras	14.21	Tropical	Solanum lanceolatum	206	94.68	90.6	4.08	1.94333	90.6	4.08	1.94333	94.38	0.3	0.133333	.	.	.	.	.	.	.	.	.	.	.	.
					N	Honduras		Tropical		207	99.69	99.03	0.66	.	99.03	0.66	.	99.65	0.04	.	.	.	.	.	.	.	.	.	.	.	.	.
					N	Honduras		Tropical		208	99.06	97.97	1.09	.	97.97	1.09	.	99	0.06	.	.	.	.	.	.	.	.	.	.	.	.	.
79	Harcourt et al. 1988	Agromyza frontella	alfalfa blotch leafminer	Diptera	Y	Canada	45.1	Temperate	Medicago sativa (alfalfa)	209	83.46	45.34	38.12	43.9133	45.34	38.12	43.9133	62.46	21	19.7533	71.66	11.8	7.21667	75.92	7.54	5.61667	.	.	.	62.54	20.92	19.3767
					Y	Canada		Temperate		210	93.15	53.55	39.6	.	53.55	39.6	.	71.23	21.92	.	85.26	7.89	.	88.95	4.2	.	.	.	.	72.26	20.89	.
					Y	Canada		Temperate		211	97.45	43.43	54.02	.	43.43	54.02	.	81.11	16.34	.	95.49	1.96	.	92.34	5.11	.	.	.	.	81.13	16.32	.
80	Powell 1982	Phoracantha semipunctata	Eucalyptus boring beetle	Coleoptera	Y	Malawi	15.23	Tropical	Eucalyptus grandis	212	99.54	99.1	0.44	0.44	99.1	0.44	0.44	.	.	.	50.07	49.47	49.47	99.1	0.44	0.44	.	.	.	.	.	.
					Y	Malawi		Tropical		213	95.26	.	.	.	.	.	.	.	.	.	.	.	.	.	.	.	.	.	.	.	.	.
81	Dixon and Houseweart 1982	Pissodes strobi	white pine weevil	Coleoptera	N	USA	44.33	Temperate	Pinus strobus (white pine)	214	90.32	77.94	12.38	12.38	77.94	12.38	12.38	.	.	.	56.14	34.18	34.18	.	.	.	.	.	.	.	.	.
82	Hainze and Benjamin 1985	Dioryctria resinosella	red pine shoot moth	Lepidoptera	N	USA	44.11	Temperate	Pinus resinosa (red pine)	215	93.52	79.99	13.53	9.09	79.99	13.53	13.53	79.99	13.53	9.09	.	.	.	.	.	.	.	.	.	.	.	.
83	Langor and Raske 1988	Dendroctonus simplex	eastern larch beetle	Coleoptera	N	Canada	47.33	Temperate	Larix larcina (tamarack)	216	99.1	50.12	48.98	31.47	70.6	28.5	15.56	71.79	27.31	14.965	97.48	1.62	18.62	99.07	0.03	5.765	97.87	1.23	5.91	.	.	.
					N	Canada		Temperate		217	63.04	49.08	13.96	.	60.42	2.62	.	60.42	2.62	.	27.42	35.62	.	51.54	11.5	.	52.45	10.59	.	.	.	.
84	Munir and Sailer 1985	Fiornia theae	tea scale	Hemiptera	Y	USA	29.39	Tropical	Camellia sp. and Ilex sp.	218	94.71	84.36	10.35	10.35	85.64	9.07	9.07	90.11	4.6	4.6	66.15	28.56	28.56	92.31	2.4	.	.	.	.	90.17	4.54	4.54
85	Ohmart and Dahlsten 1979	Pleroneura spp.	bud mining sawflies	Hymenoptera	N	USA	38.91	Temperate	Abies concolor (white fir)	219	66.3	39.33	26.97	36.9667	39.33	26.97	36.9667	39.33	26.97	36.9667	36.9667	29.3333	18.1439	.	.	.	.	.	.	.	.	.
					N	USA		Temperate		220	65.69	25.4	40.29	.	25.4	40.29	.	25.4	40.29	.	54.01	11.68	.	.	.	.	.	.	.	.	.	.
					N	USA		Temperate		221	54.7	18.27	36.43	.	18.27	36.43	.	18.27	36.43	.	44.57	10.13	.	.	.	.	.	.	.	.	.	.
					N	USA		Temperate		222	69.8	38.17	31.63	.	38.17	31.63	.	38.17	31.63	.	51.16	18.64	.	.	.	.	.	.	.	.	.	.
					N	USA		Temperate		223	76.21	28.33	47.88	.	28.33	47.88	.	28.33	47.88	.	51.17	25.04	.	.	.	.	.	.	.	.	.	.
					N	USA		Temperate		224	71.99	33.39	38.6	.	33.39	38.6	.	33.39	38.6	.	57.95	14.04	.	.	.	.	.	.	.	.	.	.
86	Harcourt 1963	Plutella xylostella	diamondback moth	Lepidoptera	Y	Canada	45.21	Temperate	Brassica oleracea (cabbage)	225	99.49	98.5	0.99	0.99	98.5	0.99	0.99	98.5	0.99	0.99	66.3	33.19	33.19	.	.	.	.	.	.	98.5	0.99	0.99
87	Embree 1965	Operophtera brumata	winter moth	Lepidoptera	Y	Canada	44.22	Temperate	Hardwoods	226	99.6	99.42	0.18	0.18	99.47	0.13	0.13	99.47	0.13	0.13	31.81	67.79	67.79	99.6	0	0	.	.	.	99.47	0.13	0.13
88	Mukerji 1971	Hylemya brassicae	cabbage maggot	Diptera	N	Canada	42.24	Temperate	Brassica oleracea (cabbage)	227	92.9	64.58	28.32	28.32	64.58	28.32	28.32	76.94	15.96	15.96	79.96	12.94	12.94	89.1	3.8	3.8	.	.	.	.	.	.
89	Nebeker 1977	Barbara colfaxiana	douglas fir cone moth	Lepidoptera	N	USA	43.44	Temperate	Pseudotsuga menziesii (Douglas fir)	228	67.45	63.78	3.67	5.52	63.78	3.67	5.52	66.66	0.79	2.64	.	.	.	66.3	1.15	1.15	.	.	.	.	.	.
90	Harcourt 1966	Pieris rapae	imported cabbageworm	Lepidoptera	Y	Canada	45.21	Temperate	Brassica oleracea (cabbage)	229	89.94	52.7	37.24	37.24	85.67	4.27	4.27	85.67	4.27	4.27	78.74	11.2	11.2	.	.	.	.	.	.	88.3	1.64	1.64
91	Stark 1959	Recurvaria starki	lodgepole needle miner	Lepidoptera	N	Canada	51.11	Temperate	Pinus contorta	230	66.14	42.99	23.15	23.15	42.99	23.15	23.15	42.99	23.15	23.15	40.6	25.54	25.54	.	.	.	.	.	.	.	.	.
92	Morris and Miller 1954	Choristoneura fumiferana	spruce budworm	Lepidoptera	N	Canada	45.57	Temperate	Abies balsamea	231	99.04	96.57	2.47	1.385	97.12	1.92	1.105	97.66	1.38	0.81	72.04	27	51.945	98.6	0.44	0.22	.	.	.	.	.	.
					N	Canada	45.57	Temperate		232	99.92	99.62	0.3	.	99.63	0.29	.	99.68	0.24	.	23.03	76.89	.	99.92	0	.	.	.	.	.	.	.
93	Dahlsten 1967	Neodiprion fulviceps		Hymenoptera	N	USA	41.18	Temperate	Pinus spp.	233	97.13	93.36	3.77	2.655	94.29	2.84	2.105	96.53	0.6	0.405	56.84	40.29	46.48	.	.	.	.	.	.	.	.	.
					N	USA		Temperate		234	98.15	96.61	1.54	.	96.78	1.37	.	97.94	0.21	.	45.48	52.67	.	.	.	.	.	.	.	.	.	.
94	Teetes et al. 1992	Helicoverpa zea	corn earworm	Lepidoptera	N	USA	30.37	Tropical	Sorghum bicolor (sorghum)	235	99.64	99.15	0.49	0.51	99.43	0.21	0.155	99.43	0.21	0.155	57.4	42.24	51.285	.	.	.	99.47	0.17	0.35	.	.	.
					N	USA		Tropical		236	99.31	98.66	0.65	0.52	98.67	0.64	0.4	98.67	0.64	0.4	48.23	51.08	62.93	.	.	.	99.31	0	0.1	.	.	.
					N	USA		Tropical		237	99.13	98.6	0.53	.	99.03	0.1	.	99.03	0.1	.	38.8	60.33	.	.	.	.	98.6	0.53	.	.	.	.
					N	USA		Tropical		238	98.73	98.34	0.39	.	98.57	0.16	.	98.57	0.16	.	23.95	74.78	.	.	.	.	98.53	0.2	.	.	.	.
95	Kiritani and Hokyo 1962	Nezara viridula	southern green stink bug	Hemiptera	Y	Japan	35.5	Temperate	Oryza sativa, Solanum tuberosum	239	98.43	89.18	9.25	2.36	94.14	4.29	2.36	94.14	4.29	2.16	89.18	9.25	9.25	97.1	1.33	1.33	.	.	.	.	.	.
96	Harcourt 1971	Leptinotarsa decemlineata	Colorado potato beetle	Coleoptera	Y	Canada	45.1	Temperate	Solanum tuberosum	240	72.67	71.6	1.07	2.6775	71.6	1.07	2.6775	72.67	0	0.83	4.26	68.41	61.365	71.75	0.92	1.7675	.	.	.	.	.	.
					Y	Canada		Temperate		241	65.25	61.98	3.27	.	61.98	3.27	.	64.6	0.65	.	8.6	56.65	.	62.67	2.58	.	.	.	.	.	.	.
					Y	Canada		Temperate		242	71.91	67.88	4.03	.	67.88	4.03	.	70.84	1.07	.	12.55	59.36	.	69.05	2.86	.	.	.	.	.	.	.
					Y	Canada		Temperate		243	67.81	65.47	2.34	.	65.47	2.34	.	66.21	1.6	.	6.77	61.04	.	67.1	0.71	.	.	.	.	.	.	.
97	Solomon and Getu 2016	Busseola fusca	African maize stalkborer	Lepidoptera	N	Ethiopia	9	Tropical	Zea mays (maize)	244	77.4648	67.8426	9.6222	4.48501	67.8426	9.6222	4.48501	67.8426	9.6222	4.48501	29.9222	47.5426	58.6165	.	.	.	.	.	.	.	.	.
					N	Ethiopia		Tropical		245	78.5714	73.5369	5.03455	.	73.5369	5.03455	.	73.5369	5.03455	.	19.0248	59.5467	.	.	.	.	.	.	.	.	.	.
					N	Ethiopia		Tropical		246	61.0914	59.2174	1.87408	.	59.2174	1.87408	.	59.2174	1.87408	.	4.59528	56.4962	.	.	.	.	.	.	.	.	.	.
					N	Ethiopia		Tropical		247	72.8127	67.5848	5.2279	.	67.5848	5.2279	.	67.5848	5.2279	.	16.1279	56.6848	.	.	.	.	.	.	.	.	.	.
					N	Ethiopia		Tropical		248	77.6969	73.288	4.40889	.	73.288	4.40889	.	73.288	4.40889	.	16.5053	61.1916	.	.	.	.	.	.	.	.	.	.
					N	Ethiopia		Tropical		249	72.179	71.1873	0.991714	.	71.1873	0.991714	.	71.1873	0.991714	.	3.44193	68.737	.	.	.	.	.	.	.	.	.	.
					N	Ethiopia		Tropical		250	73.4694	71.1971	2.27225	.	71.1971	2.27225	.	71.1971	2.27225	.	7.88897	65.5804	.	.	.	.	.	.	.	.	.	.
					N	Ethiopia		Tropical		251	71.7225	65.274	6.44849	.	65.274	6.44849	.	65.274	6.44849	.	18.5696	53.1529	.	.	.	.	.	.	.	.	.	.
98	Smith et al. 1985	Stomoxys calcitrans	stable fly	Diptera	Y	USA	38.57	Temperate		252	89	80.3014	8.6986	8.6986	80.3014	8.6986	8.6986	88.5167	0.483333	0.483333	44.1585	44.8415	44.8415	81.1305	7.86948	7.86948	.	.	.	.	.	.
99	Pustejovsky and Smith 2006	Helicoverpa zea	corn earworm	Lepidoptera	N	USA	31	Tropical	Gossypium hirsutum (cotton)	253	100	89.9249	10.0751	13.7181	89.9249	10.0751	13.7181	93.9808	6.01918	5.08032	10.0751	89.9249	86.2819	95.9441	4.05595	8.6378	.	.	.	.	.	.
					N	USA		Tropical		254	100	82.6389	17.3611	.	82.6389	17.3611	.	95.8585	4.14146	.	17.3611	82.6389	.	86.7803	13.2197	.	.	.	.	.	.	.
100	Bisane et al 2008	Helicoverpa armigera	Old World bollworm	Lepidoptera	Y	Índia	20.59	Tropical	Gossypium hirsutum (cotton)	255	74.7067	52.7074	21.9993	21.9993	54.3694	20.3373	20.3373	67.5232	7.18346	7.18346	46.5174	28.1893	28.1893	64.4623	10.2444	10.2444	73.7854	0.921247	0.921247	.	.	.
101	Koji et al. 2012	Cassida rubiginosa		Coleoptera	N	Japan	36.48	Temperate	Cirsium kagamontanum (thistle)	256	73.45	21.34	52.11	51.36	21.34	52.11	51.36	27.07	46.38	45.78	66.25	7.2	7.83	71.36	2.09	1.88	.	.	.	.	.	.
					N	Japan		Temperate		257	75.76	26.95	48.82	.	26.95	48.82	.	31.59	44.18	.	66.83	8.94	.	74.12	1.64	.	.	.	.	.	.	.
					N	Japan		Temperate		258	80.12	26.97	53.15	.	26.97	53.15	.	33.34	46.78	.	72.78	7.34	.	78.22	1.9	.	.	.	.	.	.	.
102	Achhami et al. 2020	Cephus cinctus	wheat stem sawfly	Hymenoptera	N	USA	48.05	Temperate	Hordeum vulgare (barley)	259	93.2	80.4	12.8	12.8	82.8	10.4	10.4	82.8	10.4	10.4	1	92.2	92.2	.	.	.	90.5	2.7	2.7	.	.	.
103	Patil et al. 2020	White grubs/scarabaeidaes	white grubs/Scarabaeidae	Coleoptera	N	Índia	20.59	Tropical	Arachis hypogaea (peanut)	260	40.9553	1.93	39.0253	39.0253	19.57	21.3853	21.3853	.	.	.	39.02	1.93528	1.93528	24.89	16.0653	16.0653	23.87	17.0853	17.0853	.	.	.
104	Donahoo et al. 2021	Megachile rotundata	alfalfa leafcutting bee	Hymenoptera	Y	USA	48.05	Temperate	Medicago spp.	261	13.947	3.63911	10.3079	8.62854	8.92711	5.0199	5.28448	7.89989	6.04712	3.37111	0.0988967	13.8481	10.3626	11.6123	2.33474	2.09658	13.0749	0.872089	1.09349	.	.	.
					Y	USA		Temperate		262	14.3844	7.43521	6.94918	.	8.83533	5.54906	.	13.6893	0.69511	.	7.50736	6.87702	.	12.526	1.85841	.	13.0695	1.3149	.	.	.	.
105	Pereira 2007b	Leucoptera coffeella	coffee leaf miner	Lepidoptera	Y	Brazil	20.48	Tropical	Coffea arabica	263	93.6745	88.6119	5.06263	5.06263	89.0132	4.66133	4.66133	91.609	2.06548	2.06548	44.4554	49.2192	49.2192	91.7176	.	18.7907	93.4435	0.231039	0.231039	.	.	.
106	Rode et al. 2020	Earias vittella	spotted bollworm	Lepidoptera	N	Índia	20.59	Tropical	Abelmoschus esculentus (okra fruit)	264	55.1794	38.78	16.3993	16.3993	55.0809	0.0984904	0.0984904	55.0809	0.0984904	0.0984904	26.7875	28.3918	28.3918	.	.	.	38.9143	16.2651	16.2651	.	.	.
107	Santos et al. 2020	Ascia monuste orseis	Great Southern white	Lepidoptera	N	Brazil	20.48	Tropical	Brassica oleracea (cabbage)	265	67.5898	45.3927	22.1971	22.1841	47.1661	20.4237	16.8721	48.799	18.7907	16.4638	40.6485	26.9412	28.9209	48.799	18.7907	16.4638	66.5019	1.08787	3.76254	.	.	.
					N	Brazil		Tropical		266	80.7223	61.8328	18.8895	.	71.6619	9.06048	.	71.6619	9.06048	.	49.4915	31.2308	.	71.6619	9.06048	.	74.0359	6.68644	.	.	.	.
					N	Brazil		Tropical		267	71.3103	36.5559	34.7544	.	38.5064	32.8039	.	38.5064	32.8039	.	54.7796	16.5308	.	38.5064	32.8039	.	70.4003	0.90997	.	.	.	.
					N	Brazil		Tropical		268	75.0997	62.2042	12.8956	.	69.8995	5.20021	.	69.8995	5.20021	.	34.119	40.9807	.	69.8995	5.20021	.	68.7339	6.3659	.	.	.	.
										AVG	81.2154	62.3273	18.8355	19.1643	64.9351	16.2277	15.9657	72.89	8.1836	6.30973	46.8426	33.5621	32.1173	73.1543	9.7047	12.6479	80.4638	3.76039	4.94349	77.7241	10.0088	7.91752
										STDEV	22.7296	32.0584	22.4868	22.3309	31.4487	21.0726	21.34	27.7024	12.02	10.016	32.0171	28.4004	26.1127	27.3801	15.469	18.202	25.6378	9.07773	10.3856	21.0237	14.4602	14.0736
										STDERR	1.38849			2.13897			2.06383			0.991682			2.57268			2.3306			1.73093			3.31924

## Sheet: Mort. Presence of Other Factors
ID	Article	Species	Common Name	Order	Non-native Insect Species	Location	Approximate Latitude	Zone	Plant Host	Life Tables	All-cause dx (%)	All Natural Enemies	Mortality per Unique Life Table (%)	All Insect Natural Enemies	Mortality per Unique Life Table (%)	Parasitoids	Mortality per Unique Life Table (%)	All Non-natural Enemies	Mortality per Unique Life Table (%)	Predators	Mortality per Unique Life Table (%)	Pathogens	Mortality per Unique Life Table (%)
1	Bacci et al. 2018	Tuta absoluta	tomato leafminer	Lepidoptera	Y	Brazil	20.48	Tropical	Solanum lycopersicum (tomato)	1	98.9406	77.4969	77.4969	77.1098	77.1098	14.2184	14.2184	21.5904	21.5904	62.8914	62.8914	0.387099	0.387099
2	Kaufman and Wright 2009	Udea stellata	Hawaiian endemic moth	Lepidoptera	N	USA	22.13	Tropical	Pipturus spp. (Urticaceae)	2	99.73	3.17117	3.17117	3.17117	3.17117	3.17117	3.17117	96.605	96.605	.	.	.	.
					N	USA		Tropical		3	99.73	3.17117	.	3.17117	.	3.17117	.	96.605	.	.	.	.	.
3	Beyene et al. 2007	Chnootriba similis	ladybird beetle	Coleoptera	N	Ethiopia	9	Tropical	Hordeum vulgare (barley)	4	94.6453	60.0872	58.9821	60.0872	58.9821	60.0872	58.9821	34.5692	34.2678	.	.	.	.
					N	Ethiopia		Tropical		5	92.5142	58.4833	.	58.4833	.	58.4833	.	34.0617	.	.	.	.	.
					N	Ethiopia		Tropical		6	93.5112	59.4763	.	59.4763	.	59.4763	.	34.0399	.	.	.	.	.
					N	Ethiopia		Tropical		7	93.6844	61.9045	.	61.9045	.	61.9045	.	31.7915	.	.	.	.	.
					N	Ethiopia		Tropical		8	92.2407	53.4759	.	53.4759	.	53.4759	.	38.7701	.	.	.	.	.
					N	Ethiopia		Tropical		9	92.8287	60.4654	.	60.4654	.	60.4654	.	32.3744	.	.	.	.	.
4	Buteler et al. 2015	Cephus cinctus	wheat stem sawfly	Hymenoptera	N	USA	48.05	Temperate	Triticum aestivum (wheat)	10	45.9	34.6	16.5	27.1	13.275	26.8	12.875	42.8	63.45	0.3	0.4	7.5	3.225
					N	USA		Temperate		11	66.3	9.4	.	6.9	.	6.7	.	78.4	.	0.2	.	2.5	.
					N	USA		Temperate		12	35.2	9.7	.	8	.	8	.	58.9	.	0	.	1.7	.
					N	USA		Temperate		13	45.8	12.3	.	11.1	.	10	.	73.7	.	1.1	.	1.2	.
5	Castagneyrol et al. 2014	Thaumetopoea pityocampa	pine processionary moth	Lepidoptera	N	France	44.1	Temperate	Pinus pinaster (pine)	14	34.7026	22.885	22.885	22.885	22.885	0.884956	0.884956	12	12	22	22	.	.
6	Chamuene et al. 2020	Aphis gossypii	cotton aphid	Hemiptera	N	Brazil	20.48	Tropical	Gossypium hirsutum (cotton)	15	81.5415	72.9124	74.1552	72.9124	74.1552	17.2122	8.9911	8.62902	8.62902	55.7002	68.1612	.	.
					N	Brazil		Tropical		16	69.3632	69.3632	.	69.3632	.	.	.	.	.	69.3632	.	.	.
					N	Brazil		Tropical		17	80.19	80.19	.	80.19	.	0.77	.	.	.	79.42	.	.	.
7	Chang and Moorimoto 1988	Gastrolina Depressa	walnut leaf beetle	Coleoptera	N	Japan	35.49	Temperate	Juglans nigra (walnut)	18	92.4905	18.7977	33.2002	18.7977	33.2002	.	.	73.7595	59.7877	18.7977	33.2002	.	.
					N	Japan		Temperate		19	96.7258	49.6124	.	49.6124	.	.	.	47.191	.	49.6124	.	.	.
					N	Japan		Temperate		20	89.3051	31.1906	.	31.1906	.	.	.	58.4125	.	31.1906	.	.	.
8	Silva et al. 2017	Neoleucinodes elegantalis		Lepidoptera	N	Brazil	20.48	Tropical	Solanum lycopersicum (tomato)	21	94.0459	49.0169	49.0169	48.8946	48.8946	22.7771	22.7771	46.3527	46.3527	26.1175	26.1175	0.12232	0.12232
9	Dancau et al. 2020	Plutella xylostella	diamondback moth	Lepidoptera	Y	Canada	45.23	Temperate	Brassica oleracea (cabbage)	22	99.9	19.8179	34.7599	19.8179	34.7599	5.02594	6.15797	80.1403	65.2021	14.7919	28.602	.	.
					Y	Canada		Temperate		23	99.9371	49.702	.	49.702	.	7.29	.	50.264	.	42.412	.	.	.
10	DeGooyer et al. 1995	Hypera postica	alfalfa weevil	Coleoptera	Y	USA	42.03	Temperate	Medicago sativa (alfalfa)	24	97.4395	74.102	47.9421	11.1752	8.06283	11.1752	8.06283	24.0355	50.1366	.	.	62.9268	39.8793
					Y	USA		Temperate		25	97.9302	21.7822	.	4.9505	.	4.9505	.	76.2376	.	.	.	16.8317	.
11	Dieckhoff et al. 2017	Halyomorpha halys	brown marmorated stink bug	Coleoptera	Y	USA	39.58	Temperate	Glycine max (soybean)	26	27.6434	12.5661	20.4587	12.5661	20.4587	2.1164	8.56965	15.6085	15.2725	10.4497	11.889	.	.
					Y	USA		Temperate		27	35.3246	18.3746	.	18.3746	.	6.00707	.	18.6101	.	12.3675	.	.	.
					Y	USA		Temperate		28	27.9679	13.8099	.	13.8099	.	2.8026	.	14.6629	.	11.0073	.	.	.
					Y	USA		Temperate		29	38.7834	33.3944	.	33.3944	.	1.61862	.	6.01961	.	31.7758	.	.	.
					Y	USA		Temperate		30	30.4167	14.7909	.	14.7909	.	3.79054	.	16.823	.	11.0004	.	.	.
					Y	USA		Temperate		31	35.9194	20.7157	.	20.7157	.	13.1552	.	16.8347	.	7.56048	.	.	.
					Y	USA		Temperate		32	43.0331	26.113	.	26.113	.	17.9795	.	19.0925	.	8.13356	.	.	.
					Y	USA		Temperate		33	27.2299	14.9104	.	14.9104	.	10.6093	.	13.0466	.	4.30108	.	.	.
					Y	USA		Temperate		34	43.5915	29.4533	.	29.4533	.	19.0476	.	16.7549	.	10.4056	.	.	.
12	Duan et al. 2014	Agrilus planipennis	emerald ash borer	Coleoptera	Y	USA	42.68	Temperate	Fraxinus sp. (ash trees)	35	60.2642	59.3717	59.3717	54.6499	54.6499	30.5281	30.5281	0.898752	0.898752	0	0	0	0
13	Easwaramoorthy and Nandagopal 1986	Chilo sacchariphagus indicus	internode borer	Lepidoptera	N	Índia	20.59	Tropical	Saccharum spp. (sugarcane)	36	98.5726	60.5427	74.7548	57.3053	71.94	4.71134	12.597	38.0923	23.7078	52.594	59.3429	3.23742	2.81486
					N	Índia		Tropical		37	98.9207	84.7795	.	81.0387	.	15.9403	.	14.1849	.	65.0983	.	3.74081	.
					N	Índia		Tropical		38	97.7311	78.9423	.	77.476	.	17.1394	.	18.8462	.	60.3365	.	1.46635	.
14	Farooq-Ahmad 2001	lepidosaphes ulmi	mussel scale	Hemiptera	N	England	54.96	Temperate	Malus domestica (apple)	39	94.5147	24.1469	24.1469	24.1469	24.1469	16.5668	16.5668	70.8329	70.8329	7.58012	7.58012	.	.
15	Fidelis et al. 2019	Lipaphis erysimi	mustard aphid	Hemiptera	Y	Brazil	20.48	Tropical	Brassica oleracea (cabbage)	40	89.704	32.1096	32.1096	31.0102	31.0102	0.721492	0.721492	58.1149	58.1149	30.2887	30.2887	1.09936	1.09936
16	Fidelis et al. 2018	Myzus persicae	green peach aphid	Hemiptera	Y	Brazil	20.48	Tropical	Brassica oleracea (cabbage)	41	94.7529	46.8737	46.8737	46.5562	46.5562	8.03464	8.03464	47.5887	47.5887	43.3933	43.3933	7.31737	7.31737
17	Frago et al. 2011	Euproctis chrysorrhoea	browntail moth	Lepidoptera	N	Spain	39.46	Temperate	Brassica oleracea (cabbage)	42	99.3515	9.48357	11.6514	9.48357	11.6514	9.48357	11.6514	89.9544	87.533	.	.	.	.
					N	Spain		Temperate		43	98.1466	13.8193	.	13.8193	.	13.8193	.	85.1116	.	.	.	.	.
18	Gaikwad et al. 2019	Pectinophora gossypiella	cotton pink bollworm	Lepidoptera	N	Índia	20.59	Tropical	Gossypium hirsutum (cotton)	44	36.2953	15.5545	12.343	15.5545	12.343	15.5545	12.343	20.7409	22.4355	.	.	.	.
					N	Índia		Tropical		45	32.1424	12.5	.	12.5	.	12.5	.	19.6424	.	.	.	.	.
					N	Índia		Tropical		46	35.8976	8.97441	.	8.97441	.	8.97441	.	26.9232	.	.	.	.	.
19	Gao et al. 2014	Bhutanitis thaidina		Lepidoptera	N	China	33.49	Tropical		47	81.9649	29.1317	30.8051	25.4902	27.7024	.	.	61.9048	60.8669	25.4902	27.7024	3.64146	3.10278
					N	China		Tropical		48	88.0394	32.4786	.	29.9145	.	.	.	59.8291	.	29.9145	.	2.5641	.
20	Gerling et al. 2004	Siphoninus phillyreae	ash whitefly	Hemiptera	N	Israel	32.1	Tropical		49	80.7692	8.33333	7.83128	8.33333	7.83128	8.33333	7.83128	72.4359	81.7757	.	.	.	.
					N	Israel		Tropical		50	80.1015	8.0203	.	8.0203	.	8.0203	.	72.0812	.	.	.	.	.
					N	Israel		Tropical		51	98.0198	13.8614	.	13.8614	.	13.8614	.	84.1584	.	.	.	.	.
					N	Israel		Tropical		52	99.5375	1.11008	.	1.11008	.	1.11008	.	98.4274	.	.	.	.	.
21	Girardoz et al. 2007	Cameraria ohridella	horse-chestnut leaf miner	Lepidoptera	Y	Switzerland	47.21	Temperate	Aesculus hippocastanum (horse chestnut)	53	60.853	15.6761	18.5359	15.6761	18.5359	6.81505	2.85944	45.562	61.7641	8.86109	15.6764	.	.
					Y	Switzerland		Temperate		54	99.0797	21.358	.	21.358	.	0.668972	.	77.7327	.	20.689	.	.	.
					Y	Switzerland		Temperate		55	54.5943	14.7665	.	14.7665	.	7.17316	.	40.4673	.	7.59332	.	.	.
					Y	Switzerland		Temperate		56	77.1939	35.1649	.	35.1649	.	1.43804	.	42.3895	.	33.7269	.	.	.
					Y	Switzerland		Temperate		57	99.6081	8.58752	.	8.58752	.	1.41984	.	91.0546	.	7.16767	.	.	.
					Y	Switzerland		Temperate		58	72.9744	23.2435	.	23.2435	.	2.05196	.	50.1007	.	21.1915	.	.	.
					Y	Switzerland		Temperate		59	95.9855	10.9544	.	10.9544	.	0.449025	.	85.0423	.	10.5054	.	.	.
22	Aeschlimann 1979	Sitona humeralis		Coleoptera	N	France	44.1	Temperate	Medicago spp.	60	98.7997	15.5789	22.2902	15.5789	22.0174	.	.	83.2246	76.4554	15.5789	22.0174	.	0.54575
					N	France		Temperate		61	99.2635	23.1272	.	23.1272	.	.	.	76.1471	.	23.1272	.	.	.
					N	France		Temperate		62	97.5183	27.9943	.	27.3919	.	.	.	69.5502	.	27.3919	.	0.60241	.
					N	France		Temperate		63	99.3549	22.4605	.	21.9714	.	.	.	76.8999	.	21.9714	.	0.48909	.
23	Grimble and Knight 1970	Saperda inornata	poplar gall Saperda	Coleoptera	N	USA	44.18	Temperate	Populus tremuloides	64	93.35	17.9885	17.9885	13.6699	13.6699	12.2554	12.2554	76.1291	76.1291	1.41449	1.41449	4.31864	4.31864
24	Haile and Hofsvang 2003	Busseola fusca	stemborer	Lepidoptera	N	Eritrea	15.17	Tropical	Sorghum bicolor (sorghum)	65	85.8586	.	1.30892	.	1.30892	.	1.30892	85.8586	92.3896	.	.	.	.
					N	Eritrea		Tropical		66	95.6958	1.2939	.	1.2939	.	1.2939	.	94.4547	.	.	.	.	.
					N	Eritrea		Tropical		67	96.6128	1.47679	.	1.47679	.	1.47679	.	95.218	.	.	.	.	.
					N	Eritrea		Tropical		68	95.1659	1.15607	.	1.15607	.	1.15607	.	94.027	.	.	.	.	.
25	Haye et al. 2010	Ceutorhynchus obstrictus	cabbage seedpod weevil	Coleoptera	N	Switzerland	47.21	Temperate	Brassica napus (winter oilseed rape)	69	99.68	33.273	26.9919	33.273	26.9919	23.684	19.8353	66.407	72.8314	9.589	7.15655	.	.
					N	Switzerland		Temperate		70	99.94	26.554	.	26.554	.	22.794	.	73.386	.	3.76	.	.	.
					N	Switzerland		Temperate		71	99.85	21.1486	.	21.1486	.	13.028	.	78.7013	.	8.12064	.	.	.
26	Isaacson 1973	Tyria jacobaea	cinnabar moth	Lepidoptera	Y	USA	44	Temperate	J. vulgaris (Senecio jacobae)	72	42.8524	.	11.6146	11.6146	11.6146	3.28125	3.28125	31.875	31.875	8.33333	8.33333	.	.
27	Jenner et al. 2010	Acrolepiopsis assectella	leek moth	Lepidoptera	N	Switzerland	46.59	Temperate	Allium porrum	73	99.4804	0.0134639	0.0134639	0.0134639	0.0134639	0.0134639	0.0134639	99.4669	98.3424	.	.	.	.
					N	Switzerland		Temperate		74	99.1682	.	.	.	.	.	.	99.1682	.	.	.	.	.
					N	Switzerland		Temperate		75	96.3922	.	.	.	.	.	.	96.3922	.	.	.	.	.
28	Jennings et al. 2015	Agrilus planipennis	emerald ash borer	Coleoptera	Y	USA	39.04	Temperate	Fraxinus pennsylvanica (green ash)	76	50.8197	14.7541	14.7541	3.27869	3.27869	3.27869	3.27869	36.0656	36.0656	11.4754	11.4754	.	.
29	Knutson and Gilstra 1990	Diatraea grandiosella	southwestern corn borer	Lepidoptera	Y	USA	31	Tropical	Zea mays (maize)	77	50.1754	4.10448	4.10448	4.10448	4.10448	1.1194	1.1194	46.2687	46.2687	2.98507	2.98507	.	.
30	Koyama 1977	Chilo supressalis	rice stem borer	Lepidoptera	N	Japan	38.72	Temperate	Oryza sativa (rice)	78	94.1624	11.4703	11.4703	8.77436	8.77436	5.78667	5.78667	83.0579	83.0579	2.98769	2.98769	2.6959	2.6959
31	Kumar et al 2009	Helicoverpa armigera	Old World bollworm	Lepidoptera	Y	Índia	29.1	Tropical	Gossypium hirsutum (cotton)	79	33.3546	9.33998	12.5378	9.33998	12.5378	9.33998	12.5378	24.9066	18.7382	.	.	.	.
					Y	Índia		Tropical		80	27.9458	15.7356	.	15.7356	.	15.7356	.	12.5698	.	.	.	.	.
32	Kumar et al 2015	Spodoptera litura	taro caterpillar	Lepidoptera	Y	Índia	29.1	Tropical	Arachis hypogaea (peanut)	81	29.304	25.308	25.308	5.106	5.106	5.106	5.106	3.996	3.996	.	.	20.202	20.202
33	Lomeli-Flores et al. 2009	Leucoptera coffeella	coffee leaf miner	Lepidoptera	Y	Mexico	25.5	Tropical	Coffea arabica	82	96.4683	90.7787	78.2771	.	72.0263	0.819672	6.22703	5.7377	9.68581	89.959	72.0501	.	.
					Y	Mexico		Tropical		83	88.7276	76.4012	.	76.4012	.	7.81711	.	12.5369	.	68.5841	.	.	.
					Y	Mexico		Tropical		84	77.8989	67.6514	.	67.6514	.	10.0443	.	10.7829	.	57.6071	.	.	.
34	Lopez and Hoddle 2013	Agrilus auroguttatus	goldspotted oak borer	Coleoptera	N	USA	33.57	Tropical	Quercus spp. (aak)	85	30.6925	0.481541	0.812287	0.481541	0.812287	.	0.21625	30.7785	36.2419	0.481541	0.704162	.	.
					N	USA		Tropical		86	41.0993	1.14303	.	1.14303	.	0.21625	.	41.7053	.	0.926784	.	.	.
35	Macquarrie and Scharbach 2015	Agrilus planipennis	emerald ash borer	Coleoptera	Y	Canada	45.23	Temperate	Fraxinus pennsylvanica (green ash)	87	15.4678	8.60563	8.60563	0.727875	0.727875	.	.	6.91295	6.91295	0.727875	0.727875	.	.
36	Matsumura 1992	Parnara guttata	migrant skipper	Lepidoptera	N	Japan	37.7	Temperate	Oryza sativa (rice)	88	98.9548	26.7536	25.0806	26.7536	25.0806	24.7444	22.9673	72.2242	69.7968	2.00916	2.11328	.	.
					N	Japan		Temperate		89	90.5687	23.4076	.	23.4076	.	21.1902	.	67.3695	.	2.2174	.	.	.
37	Miranda et al. 1998	Tuta absoluta	tomato leafminer	Lepidoptera	Y	Brazil	20.48	Tropical	Solanum lycopersicum (tomato)	90	92.1291	46.5	46.5	46.5	46.5	8.58333	8.58333	45.75	45.75	37.9167	37.9167	.	.
38	Mukunthan 1989	Scirpophaga excerptalis	The top borer	Lepidoptera	N	Índia	20.59	Tropical	Saccharum spp. (sugarcane)	91	92.4357	51.0558	51.0558	50.794	50.794	50.794	50.794	41.7654	41.7654	.	.	0.261727	0.261727
39	Nanthagoppal and Uthamasamy 1989	Helicoverpa armigera	Old World bollworm	Lepidoptera	Y	Índia	20.59	Tropical	Gossypium hirsutum (cotton)	92	93.8567	43.4201	43.4201	17.7097	17.7097	17.7097	17.7097	51.0522	51.0522	.	.	.	.
					Y	Índia		Tropical		93	93.8255	33.4	29.5333	24.8	17.7333	24.8	17.7333	60.9	43.1667	.	.	.	.
					Y	Índia		Tropical		94	97.4893	18.6	.	1.4	.	1.4	.	68.6	.	.	.	.	.
					Y	Índia		Tropical		95	97.9559	36.6	.	27	.	27	.	0	.	.	.	.	.
40	Okeyo-Owuor and Oloo 1990	Maruca testulalis	legume pod borer	Lepidoptera	N	Kenya	0.02	Tropical		96	98.3607	39.9648	40.6635	0.128438	0.567585	0.128438	0.567585	58.4245	57.9064	.	.	39.8364	40.0959
					N	Kenya		Tropical		97	98.6706	41.3621	.	1.00673	.	1.00673	.	57.3884	.	.	.	40.3553	.
41	Osawa 1993	Harrnonia axyridi	multicolored Asian lady beetle	Coleoptera	N	Japan	35.01	Temperate		98	98.3231	0.096743	0.197669	0.096743	0.197669	0.096743	0.197669	98.2264	98.4753	.	.	.	.
					N	Japan		Temperate		99	99.0228	0.298595	.	0.298595	.	0.298595	.	98.7242	.	.	.	.	.
42	Paiva and Parra 2012	Diaphorina citri	Asian citrus psyllid	Hemiptera	Y	Brazil	23.53	Tropical	Citrus sinensis (orange)	100	99.2581	0.635921	0.499163	0.635921	0.499163	0.635921	0.499163	98.6222	88.215	.	.	.	.
					Y	Brazil		Tropical		101	82.2733	.	.	.	.	.	.	82.2733	.	.	.	.	.
					Y	Brazil		Tropical		102	94.0568	0.198105	.	0.198105	.	0.198105	.	93.8587	.	.	.	.	.
					Y	Brazil		Tropical		103	78.7692	0.663463	.	0.663463	.	0.663463	.	78.1057	.	.	.	.	.
43	Pascua and Pascua 2002	Helicoverpa armigera	Old World bollworm	Lepidoptera	Y	Philippines	16.56	Tropical	Gossypium hirsutum (cotton)	104	88.6928	42.8235	42.5784	29.9608	33.6471	29.9608	33.6471	45.8824	47.9412	.	.	12.8627	8.93137
					Y	Philippines		Tropical		105	92.1909	42.3333	.	37.3333	.	37.3333	.	50	.	.	.	5	.
44	Bechinski and Pedigo 1983	Plathypena scabra	green cloverworm	Lepidoptera	N	USA	42.03	Temperate	Glycine max (soybean)	106	91.2374	43.58	27.5632	43.58	21.8403	43.58	21.8403	47.6574	70.649	.	.	.	8.01208
					N	USA		Temperate		107	99.66	40.081	.	39.6248	.	39.6248	.	59.587	.	.	.	0.456193	.
					N	USA		Temperate		108	99.2514	24.9977	.	21.5887	.	21.5887	.	74.2805	.	.	.	3.40895	.
					N	USA		Temperate		109	99.9319	34.0564	.	2.0202	.	2.0202	.	65.893	.	.	.	32.0362	.
					N	USA		Temperate		110	99.9804	17.8278	.	16.248	.	16.248	.	81.757	.	.	.	1.5798	.
					N	USA		Temperate		111	99.5802	12.8319	.	12.8319	.	12.8319	.	85.926	.	.	.	.	.
					N	USA		Temperate		112	99.889	19.5678	.	16.9885	.	16.9885	.	79.4425	.	.	.	2.57931	.
45	Pereira et al. 2018	Chrysodeixis includens	soybean looper	Lepidoptera	Y	Brazil	20.48	Tropical	Phaseolus vulgaris (beans)	113	99.9964	74.7279	74.7279	74.7279	74.7279	14.0003	14.0003	25.2691	25.2691	60.7276	60.7276	.	.
46	Pereira et al. 2007a	Leucoptera coffeella	coffee leaf miner	Lepidoptera	Y	Brazil	20.48	Tropical	Coffea arabica	114	87.7642	48.4	27.2556	47.7	26.3556	5.6	5.30559	40.6	64.3767	42.1	42.1	0.7	0.9
					Y	Brazil		Tropical		115	93.9499	6.11118	.	5.01118	.	5.01118	.	88.1534	.	.	.	1.1	.
47	Peterson et al. 2011	Cephus cinctus	wheat steam sawfly	Hymenoptera	N	USA	48.05	Temperate	Triticum aestivum (wheat)	116	68	43	17.1667	43	17.1667	43	17.1667	25	31.5	.	.	.	.
					N	USA		Temperate		117	68	30	.	30	.	30	.	38	.	.	.	.	.
					N	USA		Temperate		118	74	27	.	27	.	27	.	46	.	.	.	.	.
					N	USA		Temperate		119	11	0	.	0	.	0	.	11	.	.	.	.	.
					N	USA		Temperate		120	21	1	.	1	.	1	.	20	.	.	.	.	.
					N	USA		Temperate		121	51	2	.	2	.	2	.	49	.	.	.	.	.
48	Reddy and Singh 1998	Plutella xylostella	diamondback moth	Lepidoptera	N	Índia	17.38	Tropical	Brassica oleracea (cabbage)	122	86	16	26	16	26	16	26	70	63.4667	.	.	.	.
					N	Índia		Tropical		123	90.6667	18	.	18	.	18	.	72.6667	.	.	.	.	.
					N	Índia		Tropical		124	90	26	.	26	.	26	.	64	.	.	.	.	.
					N	Índia		Tropical		125	89.3333	32	.	32	.	32	.	57.3333	.	.	.	.	.
					N	Índia		Tropical		126	89.3333	38	.	38	.	38	.	53.3333	.	.	.	.	.
49	Rodrigues-Silva et al. 2017	Planococcus citri	mealybugs	Hemiptera	Y	Brazil	20.48	Tropical	Coffea arabica	127	98.5658	80.019	80.019	77.4037	77.4037	0.616637	0.616637	18.6412	18.6412	76.7871	76.7871	2.61528	2.61528
50	Rosado et al. 2014	Coccus viridis	green scale	Hemiptera	N	Brazil	20.48	Tropical	Coffea arabica	128	94.1079	66.6111	66.6111	60.7037	60.7037	21.4074	21.4074	29.8778	29.8778	39.2963	39.2963	5.90741	5.90741
51	Sansone and Smith 2001	Helicoverpa zea	corn earworm	Lepidoptera	N	USA	30.65	Tropical	Gossypium hirsutum (cotton)	129	99.0373	17.3502	36.6966	17.3502	36.6966	17.3502	5.62587	81.3669	62.321	.	77.6768	.	.
					N	USA		Tropical		130	98.7171	7.75169	.	7.75169	.	7.75169	.	91.664	.	.	.	.	.
					N	USA		Tropical		131	99.002	0.287515	.	0.287515	.	0.287515	.	98.6068	.	.	.	.	.
					N	USA		Tropical		132	99.4156	85.3255	.	85.3255	.	0.880998	.	13.677	.	84.4445	.	.	.
					N	USA		Tropical		133	98.8943	72.768	.	72.768	.	1.85895	.	26.2902	.	70.9091	.	.	.
52	Semeão et al. 2012	Triozoida limbata	guava psyllid	Hemiptera	N	Brazil	20.48	Tropical	Psidium guajava	134	98.9616	77.3456	77.3456	77.3456	77.3456	0.762114	.	21.6215	21.6215	76.5835	76.5835	.	.
53	Smith and Jhonson 1989	Elasmopalpus lignosellus	lesser cornstalk borer	Lepidoptera	N	USA	31.5	Tropical	Arachis hypogaea (peanut)	135	96.4319	12.5625	10.6579	4.40417	4.37016	4.40417	4.37016	83.9667	85.0166	.	.	8.15833	6.28779
					N	USA		Tropical		136	94.6356	8.7534	.	4.33615	.	4.33615	.	86.0666	.	.	.	4.41725	.
54	Sonkamble et al. 2018	Spodoptera litura	taro caterpillar	Lepidoptera	Y	Índia	29.1	Tropical	Glycine max (soybean)	137	94.2398	33.0556	36.2219	20.7407	27.2057	20.7407	27.2057	61.5615	59.6749	.	.	12.3148	9.01623
					Y	Índia		Tropical		138	96.7706	39.3882	.	33.6706	.	33.6706	.	57.7882	.	.	.	5.71765	.
55	Stewart et al. 2000	Spodoptera exigua	beet armyworm	Lepidoptera	Y	USA	32.31	Tropical	Gossypium hirsutum (cotton)	139	80.4211	42.0192	39.6575	42.0192	29.7189	6.90461	12.1616	39.3891	34.0534	35.1146	27.4959	.	.
					Y	USA		Tropical		140	94.4959	37.2958	.	17.4186	.	17.4186	.	28.7178	.	19.8772	.	.	.
56	Suwarino 2012	Papilio demoleus	swallowtail butterfly	Lepidoptera	N	Malaysia	5.28	Tropical	Tropical fruits plantation	141	93.1769	84.9521	84.9521	84.9521	84.9521	4.66336	4.66336	8.2892	8.2892	80.2887	80.2887	.	.
57	Tillman 2006	Helicoverpa zea	corn earworm	Lepidoptera	N	USA	33.24	Tropical	Sorghum bicolor (sorghum)	142	99.9053	13.7073	13.7073	11.7399	11.7399	9.10001	9.10001	86.2022	86.2022	2.63991	2.63991	1.96741	1.96741
58	Triphati and Singh 1990	Helicoverpa armigera	Old World bollworm	Lepidoptera	Y	Índia	26.76	Tropical	chickpea, tomato, okra and maize crop fields	143	66.5273	55.5168	35.843	36.9919	26.7437	36.9919	26.7437	11.2273	12.7933	.	.	18.525	9.09927
					Y	Índia		Tropical		144	34.7469	24.4373	.	16.7095	.	16.7095	.	10.8253	.	.	.	7.72776	.
					Y	Índia		Tropical		145	48.8498	35.1086	.	28.391	.	28.391	.	14.4006	.	.	.	6.71762	.
					Y	Índia		Tropical		146	41.3106	24.7649	.	19.4533	.	19.4533	.	16.9836	.	.	.	5.31159	.
					Y	Índia		Tropical		147	49.1477	39.3875	.	32.1731	.	32.1731	.	10.5299	.	.	.	7.21439	.
59	Uelese et al. 2014	Crocidolomia pavonana	cabbage cluster caterpillar	Lepidoptera	N	Samoa	13.91	Tropical	Brassica oleracea (cabbage)	148	47.0044	35.2397	23.6091	35.2397	23.6091	35.2397	23.6091	11.7647	38.0881	.	.	.	.
					N	Samoa		Tropical		149	43.4783	.	.	.	.	.	.	43.4783	.	.	.	.	.
					N	Samoa		Tropical		150	38.326	33.0396	.	33.0396	.	33.0396	.	5.28634	.	.	.	.	.
					N	Samoa		Tropical		151	83.9286	.	.	.	.	.	.	83.9286	.	.	.	.	.
					N	Samoa		Tropical		152	48.5179	8.58034	.	8.58034	.	8.58034	.	39.9376	.	.	.	.	.
					N	Samoa		Tropical		153	70.5779	26.4448	.	26.4448	.	26.4448	.	44.1331	.	.	.	.	.
					N	Samoa		Tropical		154	14.741	14.741	.	14.741	.	14.741	.	.	.	.	.	.	.
60	Varella et al. 2005	Spodoptera frugiperda	fall armyworm	Lepidoptera	N	Brazil	23.53	Tropical	Zea mays (maize)	155	99.084	15.6291	22.5035	15.6291	22.5035	1.68523	2.8481	83.525	76.9147	13.9439	19.6554	.	.
					N	Brazil		Tropical		156	98.4451	8.60958	.	8.60958	.	1.51854	.	90.2096	.	7.09104	.	.	.
					N	Brazil		Tropical		157	99.8581	31.7137	.	31.7137	.	6.42794	.	68.1748	.	25.2858	.	.	.
					N	Brazil		Tropical		158	99.3975	36.4984	.	36.4984	.	2.93888	.	62.9967	.	33.5595	.	.	.
					N	Brazil		Tropical		159	99.6226	16.9331	.	16.9331	.	4.75331	.	82.7341	.	12.1798	.	.	.
					N	Brazil		Tropical		160	99.1871	22.5664	.	22.5664	.	4.47937	.	76.71	.	18.087	.	.	.
					N	Brazil		Tropical		161	98.5025	7.95299	.	7.95299	.	1.15174	.	90.8306	.	6.80125	.	.	.
					N	Brazil		Tropical		162	99.8866	27.7422	.	27.7422	.	2.08955	.	72.1659	.	25.6526	.	.	.
					N	Brazil		Tropical		163	99.4435	39.8177	.	39.8177	.	3.32068	.	59.7302	.	36.497	.	.	.
					N	Brazil		Tropical		164	99.6032	17.5719	.	17.5719	.	0.115751	.	82.0701	.	17.4561	.	.	.
61	Xiao et al. 2006	Phyllocnistis citrella	citrus leafminer	Lepidoptera	N	USA	27.99	Tropical	Citrus sinensis (orange)	165	89.114	89.114	89.114	89.114	89.114	29.6148	29.6148	.	.	59.4992	59.4992	.	.
62	Yukawa et al. 2006	Asphondylia sphaera	fruit gall midge	Diptera	N	Japan	36.2	Temperate	Ligustrum japonicum	166	99.785	0.253625	0.253625	0.253625	0.253625	0.253625	0.253625	99.5314	99.5314	.	.	.	.
63	Zang et al. 2016	Agrilus fleischeri		Coleoptera	N	China	40.59	Temperate	Populus nigra	167	86.935	75.3568	75.3568	72.6784	72.6784	70.8069	70.8069	12.0773	12.0773	1.87154	1.87154	2.67838	2.67838
64	Barrigossi et al. 2001	Epilachna varivestis	Mexican Bean Beetle	Coleoptera	Y	USA	41.5	Temperate	Phaseolus vulgaris (beans)	168	92.0716	.	.	.	.	.	.	92.0716	92.0716	.	.	.	.
65	Johnson et al. 2005	Coleotichus blackburniae	Hawaiian koa bug	Hemiptera	N	USA	22.13	Tropical	Pipturus spp. (Urticaceae)	169	89.3787	33.9	33.9	33.9	33.9	19	19	55.6	55.6	0.1	0.1	.	.
66	Lasack et al. 1987	Papaipema nebris	stalk borer	Lepidoptera	N	USA	42.03	Temperate	Zea mays (maize)	170	94.7441	1.11911	1.11911	.	1.11911	1.11911	1.11911	93.6492	93.6492	.	.	.	.
67	Harcourt et al. 1977	Hypera postica	alfalfa weevil	Coleoptera	Y	Canada	44.3	Temperate	Medicago sativa (alfalfa)	171	92.64	64.133	64.133	0.950119	0.950119	0.950119	0.950119	28.5036	28.5036	.	.	63.1829	63.1829
68	Gonring et al. 2003	Diaphania hyalinata	melonworm	Lepidoptera	N	Brazil	20.45	Tropical	Cucumis sativus (cucumber)	172	99.99	96.1143	96.1143	96.1143	96.1143	6.69124	6.69124	3.88208	3.88208	89.423	89.423	.	.
69	Kuhar et al. 2000	Hypera postica	alfalfa weevil	Coleoptera	Y	USA	37.2	Temperate	Medicago sativa (alfalfa)	173	85.93	20.2226	19.5494	20.2226	19.5494	20.2226	19.5494	73.8455	72.068	.	.	.	.
					Y	USA	37.78	Temperate		174	94.85	25.1485	.	25.1485	.	25.1485	.	69.703	.	.	.	.	.
					Y	USA	37.14	Temperate		175	94.07	13.277	.	13.277	.	13.277	.	72.6554	.	.	.	.	.
70	Kuhar et al. 2002	Ostrinia nubilalis	European corn borer	Lepidoptera	Y	USA	42	Temperate	Zea mays (maize)	176	91.53	44.4642	28.3876	44.4642	28.3876	37.7218	20.9593	47.3031	53.3703	6.74237	7.42827	.	.
					Y	USA		Temperate		177	61.8	13.7961	.	13.7961	.	7.79777	.	48.1948	.	5.99829	.	.	.
					Y	USA		Temperate		178	92.65	45.9152	.	45.9152	.	34.3673	.	47.0516	.	11.5479	.	.	.
					Y	USA		Temperate		179	80.22	9.375	.	9.375	.	3.95047	.	70.9316	.	5.42453	.	.	.
71	Furlong et al. 2001	Plutella xylostella	diamondback moth	Lepidoptera	Y	Australia	27.29	Tropical	Brassica spp.	180	76.63	8.5	8.5	8.5	8.5	8.5	8.5	69	71.4058	.	.	.	.
					Y	Australia		Tropical		181	77.18	8.5	.	8.5	.	8.5	.	69	.	.	.	.	.
					Y	Australia		Tropical		182	68.72	.	.	.	.	.	.	69.5	.	.	.	.	.
					Y	Australia		Tropical		183	77.78	.	.	.	.	.	.	80.0292	.	.	.	.	.
					Y	Australia		Tropical		184	70.18	.	.	.	.	.	.	69.5	.	.	.	.	.
72	Wakagari and Giliomee 2001	Ceroplastes destructor	white wax scale	Hemiptera	N	South Africa	33.55	Tropical	Citrus reticulata	185	99.85	20.3272	29.084	18.9668	27.9158	16.1049	21.4369	79.5732	70.4774	2.86187	6.47889	1.36046	1.16813
					N	South Africa		Tropical		186	99.68	25.055	.	24.604	.	23.5538	.	74.7401	.	1.05027	.	0.450957	.
					N	South Africa		Tropical		187	99.75	42.5377	.	40.834	.	28.9003	.	57.2855	.	11.9337	.	1.70366	.
					N	South Africa		Tropical		188	98.37	28.4159	.	27.2585	.	17.1887	.	70.3109	.	10.0698	.	1.15744	.
73	Gould et al. 1992	Siphoninus phillyreae		Hemiptera	Y	USA	34	Tropical	Fruit trees	189	75.49	.	8.08969	.	8.08969	.	8.08969	75.4941	81.7447	.	.	.	.
					Y	USA		Tropical		190	80.02	2.51503	.	2.51503	.	2.51503	.	78.2031	.	.	.	.	.
					Y	USA		Tropical		191	97.98	5.20231	.	5.20231	.	5.20231	.	93.4104	.	.	.	.	.
					Y	USA		Tropical		192	99.63	16.5517	.	16.5517	.	16.5517	.	73.6207	.	.	.	.	.
74	Preszler and Price 1988	Euura lasiolepis	sawfly	Hymenoptera	N	USA	35.5	Temperate	Salix sp.	193	64.12	.	1.6	.	1.6	.	1.6	64.1217	75.8769	.	.	.	.
					N	USA		Temperate		194	37.4	1.6	.	1.6	.	1.6	.	70	.	.	.	.	.
					N	USA		Temperate		195	86.83	.	.	.	.	.	.	93.5091	.	.	.	.	.
75	Igbinosa 1985	Latoia viridissima	nettle caterpillar	Lepidoptera	N	Nigeria	6.2	Tropical	Elaeis guineansis (oil palm)	196	99.32	91.8274	90.9059	91.6568	90.6828	14.0889	36.2551	3.65998	7.77363	77.5679	51.526	0.170537	0.260913
					N	Nigeria		Tropical		197	95.47	91.7959	.	91.6298	.	33.0334	.	7.53507	.	58.5963	.	0.166113	.
					N	Nigeria		Tropical		198	97.52	93.7546	.	93.2748	.	69.5811	.	23.6937	.	0.47987	.	.	.
					N	Nigeria		Tropical		199	95.28	87.7828	.	87.6018	.	23.0769	.	7.51131	.	64.5249	.	0.180995	.
					N	Nigeria		Tropical		200	96.51	91.5698	.	91.5698	.	27.907	.	4.94186	.	63.6628	.	.	.
					N	Nigeria		Tropical		201	98.19	92.5373	.	92.0207	.	36.6246	.	5.68312	.	55.3961	.	0.516648	.
					N	Nigeria		Tropical		202	97.03	91.3514	.	91.0811	.	61.8919	.	5.67568	.	29.1892	.	0.27027	.
					N	Nigeria		Tropical		203	90.12	86.6279	.	86.6279	.	23.8372	.	3.48837	.	62.7907	.	.	.
76	Carey 1989	Rhagoletis pomonella	apple maggot	Diptera	N	Canada	46.48	Temperate	Malus domestica (apple)	204	98.61	36.7443	36.7443	36.4718	36.4718	24.1556	24.1556	61.9127	61.9127	12.3163	12.3163	0.272457	0.272457
77	Barron et al. 2003	Bassaris gonerilla	New Zealand red admiral butterfly	Lepidoptera	N	New Zealand	43.31	Temperate	Urtica ferox (native tree nettle)	205	99.95	56.9706	56.9706	56.9706	56.9706	56.9706	56.9706	43.0208	43.0208	.	.	.	.
78	Canas et al. 2002	Leptinotarsa undecimlineata		Coleoptera	N	Honduras	14.21	Tropical	Solanum lanceolatum	206	94.68	36.0786	46.1775	36.0786	46.1775	0.834103	0.326322	61.4078	52.8055	35.2445	45.8512	.	.
					N	Honduras		Tropical		207	99.69	58.7845	.	58.7845	.	0.0624329	.	40.909	.	58.7221	.	.	.
					N	Honduras		Tropical		208	99.06	43.6695	.	43.6695	.	0.0824294	.	56.0997	.	43.5871	.	.	.
79	Harcourt et al. 1988	Agromyza frontella	alfalfa blotch leafminer	Diptera	Y	Canada	45.1	Temperate	Medicago sativa (alfalfa)	209	83.46	40.9842	48.3583	40.9033	47.9902	1.02798	2.67477	43.32	43.4766	39.8753	45.3155	0.0809061	0.368041
					Y	Canada		Temperate		210	93.15	44.6932	.	43.7933	.	4.33267	.	48.9745	.	39.4606	.	0.899862	.
					Y	Canada		Temperate		211	97.45	59.3975	.	59.2742	.	2.66366	.	38.1354	.	56.6105	.	0.123355	.
80	Powell 1982	Phoracantha semipunctata	Eucalyptus boring beetle	Coleoptera	Y	Malawi	15.23	Tropical	Eucalyptus grandis	212	99.54	39.8649	39.8649	39.8649	39.8649	.	.	59.6847	77.4736	39.8649	39.8649	.	.
					Y	Malawi		Tropical		213	95.26	.	.	.	.	.	.	95.2625	.	.	.	.	.
81	Dixon and Houseweart 1982	Pissodes strobi	white pine weevil	Coleoptera	N	USA	44.33	Temperate	Pinus strobus (white pine)	214	90.32	28.7374	28.7374	28.7374	28.7374	.	.	63.3634	63.3634	.	.	.	.
82	Hainze and Benjamin 1985	Dioryctria resinosella	red pine shoot moth	Lepidoptera	N	USA	44.11	Temperate	Pinus resinosa (red pine)	215	93.52	58.7845	58.7845	58.7845	58.7845	0.0624329	0.0624329	40.909	40.909	58.7221	58.7221	.	.
83	Langor and Raske 1988	Dendroctonus simplex	eastern larch beetle	Coleoptera	N	Canada	47.33	Temperate	Larix larcina (tamarack)	216	99.1	57.0221	45.1562	40.5093	29.7546	38.7937	21.6388	42.1957	36.2591	1.7156	8.11586	16.5128	15.4016
					N	Canada		Temperate		217	63.04	33.2903	.	19	.	4.48387	.	30.3226	.	14.5161	.	14.2903	.
84	Munir and Sailer 1985	Fiornia theae	tea scale	Hemiptera	Y	USA	29.39	Tropical	Camellia sp. and Ilex sp.	218	94.71	14.7526	14.7526	13.4463	13.4463	0.0955895	0.0955895	80.4042	80.4042	13.3507	13.3507	1.30639	1.30639
85	Ohmart and Dahlsten 1979	Pleroneura spp.	bud mining sawflies	Hymenoptera	N	USA	38.91	Temperate	Abies concolor (white fir)	219	66.3	37.573	42.4727	37.573	42.4727	4.284	1.95113	29.597	24.2411	33.289	40.5216	.	.
					N	USA		Temperate		220	65.69	44.229	.	44.229	.	2.39076	.	21.8479	.	41.8383	.	.	.
					N	USA		Temperate		221	54.7	39.436	.	39.436	.	1.782	.	15.479	.	37.654	.	.	.
					N	USA		Temperate		222	69.8	43.6502	.	43.6502	.	0.319155	.	26.1591	.	43.3311	.	.	.
					N	USA		Temperate		223	76.21	43.6502	.	43.6502	.	0.319155	.	26.1591	.	43.3311	.	.	.
					N	USA		Temperate		224	71.99	46.2977	.	46.2977	.	2.61171	.	26.2044	.	43.686	.	.	.
86	Harcourt 1963	Plutella xylostella	diamondback moth	Lepidoptera	Y	Canada	45.21	Temperate	Brassica oleracea (cabbage)	225	99.49	13.481	13.481	13.481	13.481	13.481	13.481	85.9494	85.9494	.	.	.	.
87	Embree 1965	Operophtera brumata	winter moth	Lepidoptera	Y	Canada	44.22	Temperate	Hardwoods	226	99.6	0.184588	0.184588	.	.	.	.	99.4197	99.4197	.	.	0.139073	0.139073
88	Mukerji 1971	Hylemya brassicae	cabbage maggot	Diptera	N	Canada	42.24	Temperate	Brassica oleracea (cabbage)	227	92.9	32.099	32.099	32.099	32.099	16.0161	16.0161	60.841	60.841	16.083	16.083	.	.
89	Nebeker 1977	Barbara colfaxiana	douglas fir cone moth	Lepidoptera	N	USA	43.44	Temperate	Pseudotsuga menziesii (Douglas fir)	228	67.45	6.92068	6.92068	6.92068	6.92068	3.07052	3.07052	63.67	63.67	3.85017	3.85017	3.85017	3.85017
90	Harcourt 1966	Pieris rapae	imported cabbageworm	Lepidoptera	Y	Canada	45.21	Temperate	Brassica oleracea (cabbage)	229	89.94	37.538	37.538	2.43161	2.43161	2.43161	2.43161	85.7143	85.7143	.	.	35.1064	35.1064
91	Stark 1959	Recurvaria starki	lodgepole needle miner	Lepidoptera	N	Canada	51.11	Temperate	Pinus contorta	230	66.14	.	.	.	.	.	.	65.3439	65.3439	.	.	.	.
92	Morris and Miller 1954	Choristoneura fumiferana	spruce budworm	Lepidoptera	N	Canada	45.57	Temperate	Abies balsamea	231	99.04	15.6034	11.935	15.6034	11.935	6.90805	3.54712	81.977	86.6299	10.6437	9.55273	.	.
					N	Canada	45.57	Temperate		232	99.92	8.26654	.	8.26654	.	0.186198	.	91.2829	.	8.46178	.	.	.
93	Dahlsten 1967	Neodiprion fulviceps		Hymenoptera	N	USA	41.18	Temperate	Pinus spp.	233	97.13	96.668	96.7494	89.4486	92.6278	11.2654	8.53371	8.36969	5.18436	78.1833	84.0941	0.634669	0.82928
					N	USA		Temperate		234	98.15	96.8308	.	95.8069	.	5.80205	.	1.99902	.	90.0049	.	1.02389	.
94	Teetes et al. 1992	Helicoverpa zea	corn earworm	Lepidoptera	N	USA	30.37	Tropical	Sorghum bicolor (sorghum)	235	99.64	26.6676	20.3613	26.4414	20.0365	26.4414	20.0365	73.0872	78.9249	.	.	0.226202	0.433015
					N	USA		Tropical		236	99.31	34.6	.	34.6	.	34.6	.	64.9297	.	.	.	.	.
					N	USA		Tropical		237	99.13	10.2067	.	9.51735	.	9.51735	.	88.8392	.	.	.	0.68936	.
					N	USA		Tropical		238	98.73	9.97086	.	9.58738	.	9.58738	.	88.8434	.	.	.	0.383482	.
95	Kiritani and Hokyo 1962	Nezara viridula	southern green stink bug	Hemiptera	Y	Japan	35.5	Temperate	Oryza sativa, Solanum tuberosum	239	98.43	81.2561	81.2561	81.2561	81.2561	74.04	74.04	17.3389	17.3389	4.78637	4.78637	.	.
96	Harcourt 1971	Leptinotarsa decemlineata	Colorado potato beetle	Coleoptera	Y	Canada	45.1	Temperate	Solanum tuberosum	240	72.67	3.32232	5.9263	3.32232	5.9263	.	.	69.9466	64.2587	3.32232	5.9263	.	.
					Y	Canada		Temperate		241	65.25	7.12604	.	7.12604	.	.	.	59.2453	.	7.12604	.	.	.
					Y	Canada		Temperate		242	71.91	9.56938	.	9.56938	.	.	.	63.3528	.	9.56938	.	.	.
					Y	Canada		Temperate		243	67.81	3.68746	.	3.68746	.	.	.	64.4899	.	3.68746	.	.	.
97	Solomon and Getu 2016	Busseola fusca	African maize stalkborer	Lepidoptera	N	Ethiopia	9	Tropical	Zea mays (maize)	244	77.4648	11.2676	11.2676	11.2676	11.2676	11.2676	11.2676	66.1972	66.1972	.	.	.	.
					N	Ethiopia		Tropical		245	78.5714	7.14286	.	7.14286	.	7.14286	.	71.4286	.	.	.	.	.
					N	Ethiopia		Tropical		246	61.0914	2.98507	.	2.98507	.	2.98507	.	58.209	.	.	.	.	.
					N	Ethiopia		Tropical		247	72.8127	7.29167	.	7.29167	.	7.29167	.	65.625	.	.	.	.	.
					N	Ethiopia		Tropical		248	77.6969	4.82759	.	4.82759	.	4.82759	.	73.1034	.	.	.	.	.
					N	Ethiopia		Tropical		249	72.179	1.78571	.	1.78571	.	1.78571	.	70.5357	.	.	.	.	.
					N	Ethiopia		Tropical		250	73.4694	3.06122	.	3.06122	.	3.06122	.	70.4082	.	.	.	.	.
					N	Ethiopia		Tropical		251	71.7225	7.74648	.	7.74648	.	7.74648	.	64.0845	.	.	.	.	.
98	Smith et al. 1985	Stomoxys calcitrans	stable fly	Diptera	Y	USA	38.57	Temperate		252	89	27.7833	27.7833	27.7833	27.7833	0.483333	0.483333	61.2167	61.2167	27.3	27.3	.	.
99	Pustejovsky and Smith 2006	Helicoverpa zea	corn earworm	Lepidoptera	N	USA	31	Tropical	Gossypium hirsutum (cotton)	253	100	10.0751	13.7181	10.0751	13.7181	6.01918	5.08032	89.9249	86.2819	4.05595	8.6378	.	.
					N	USA		Tropical		254	100	17.3611	.	17.3611	.	4.14146	.	82.6389	.	13.2197	.	.	.
100	Bisane et al 2008	Helicoverpa armigera	Old World bollworm	Lepidoptera	Y	Índia	20.59	Tropical	Gossypium hirsutum (cotton)	255	74.7067	32.9625	32.9625	30.2603	30.2603	17.1586	17.1586	42.6399	42.6399	13.1017	13.1017	2.70216	2.70216
101	Koji et al. 2012	Cassida rubiginosa		Coleoptera	N	Japan	36.48	Temperate	Cirsium kagamontanum (thistle)	256	73.45	56.0007	56.2271	56.0007	56.2271	49.1952	49.2852	20.3989	23.7585	6.80546	6.94185	.	.
					N	Japan		Temperate		257	75.76	54.0537	.	54.0537	.	48.0734	.	25.5014	.	5.98031	.	.	.
					N	Japan		Temperate		258	80.12	58.6269	.	58.6269	.	50.5871	.	25.3751	.	8.03979	.	.	.
102	Achhami et al. 2020	Cephus cinctus	wheat stem sawfly	Hymenoptera	N	USA	48.05	Temperate	Hordeum vulgare (barley)	259	93.2	1.66075	1.66075	1.45342	1.45342	1.45342	1.45342	91.9782	91.9782	.	.	0.207333	.
103	Patil et al. 2020	White grubs/scarabaeidaes	White grubs/Scarabaeidae	Coleoptera	N	Índia	20.59	Tropical	Arachis hypogaea (peanut)	260	40.9553	32.02	32.02	19.3089	19.3089	.	.	1.93089	1.93089	19.3089	19.3089	19.7154	19.7154
104	Donahoo et al. 2021	Megachile rotundata	alfalfa leafcutting bee	Hymenoptera	Y	USA	48.05	Temperate	Medicago spp.	261	13.947	9.99365	8.56514	0.0902965	2.942	6.134	3.42475	4.03269	5.6453	2.49565	2.18692	0.964006	1.15347
					Y	USA		Temperate		262	14.3844	7.13663	.	5.7937	.	0.715504	.	7.25791	.	1.8782	.	1.34293	.
105	Pereira 2007b	Leucoptera coffeella	coffee leaf miner	Lepidoptera	Y	Brazil	20.48	Tropical	Coffea arabica	263	93.6745	23.1573	23.1573	21.062	21.062	7.53822	7.53822	71.8636	71.8636	13.5238	13.5238	2.09524	2.09524
106	Rode et al. 2020	Earias vittella	spotted bollworm	Lepidoptera	N	Índia	20.59	Tropical	Abelmoschus esculentus (okra fruit)	264	55.1794	25.4361	25.4361	0.162028	0.162028	0.162028	0.162028	29.7525	29.7525	.	.	25.2741	25.2741
107	Santos et al. 2020	Ascia monuste orseis	Great Southern white	Lepidoptera	N	Brazil	20.48	Tropical	Brassica oleracea (cabbage)	265	67.5898	26.465	26.1564	25.6908	20.838	2.37	2.37	42.7408	49.3785	23.3208	20.2455	0.7742	5.31843
					N	Brazil		Tropical		266	80.7223	23.386	.	12.155	.	.	.	63.1655	.	12.155	.	11.231	.
					N	Brazil		Tropical		267	71.3103	36.935	.	36.3125	.	.	.	34.6	.	36.3125	.	0.6225	.
					N	Brazil		Tropical		268	75.0997	17.8398	.	9.1938	.	.	.	57.0076	.	9.1938	.	8.646	.
										AVG	81.2154	31.444	33.044	28.5923	29.3084	14.3239	13.3983	53.1613	52.3032	26.6854	27.6712	7.22276	8.37349
										STDEV	22.7296	25.3382	25.2193	25.264	25.7134	16.1115	15.2614	28.6501	27.9568	24.7626	25.8695	12.5934	13.497
										STDERR

## Sheet: References
Temperate	Reference	Insect Species	Location	Host Plant Specie	Tropical	Reference	Insect Species	Location
Achhami et al. 2020	Achhami, B. B., R. K. D. Peterson, J. D. Sherman, G. V. P. Reddy, and D. K. Weaver. 2020. Multiple decrement life tables of Cephus cinctus Norton (Hymenoptera: Cephidae) across a set of barley cultivars: The importance of plant defense versus cannibalism. PLoS One. 15: e0238527.	Cephus cinctus	United States	Hordeum vulgare L. (Barley)	Bacci et al 2018	Bacci, L., Silva, É. M., Silva, G. A., Silva, L. J., Rosado, J. F., Samuels, R. I., & Picanço, M. C. (2019). Natural mortality factors of tomato leafminer Tuta absoluta in open‐field tomato crops in South America. Pest management science, 75(3), 736-743.	Tuta absoluta	Brazil
Aeschlimann 1979	Aeschlimann, J. P. (1979). Sampling methods and construction of life tables for Sitona humeralis populations (Col., Curculionidae) in Mediterranean climatic areas. Journal of applied ecology, 405-415.	Sitona humeralis	France	Mendicago spp.	Beyene et al 2007	Beyene, Y., Hofsvang, T., & Azerefegne, F. (2007). Population dynamics of Tef epilachna (Chnootriba similis Thunberg)(Coleoptera, Coccinellidae) in Ethiopia. Crop Protection, 26(11), 1634-1643.	Chnootriba similis	Ethiopia
Barrigossi et al 2001	Barrigossi, J. A., Hein, G. L., & Higley, L. G. (2001). Life tables and larval dispersal of Mexican bean beetle (Coleoptera: Coccinellidae) on dry bean in the high plains. Environmental entomology, 30(2), 235-243.	Epilachna varivestis	United States	Phaseolus vulgaris (beans)	Bisane et al 2008	Bisane, K. D., Nehare, S. K., Khande, D. M., & Wasule, D. L. (2008). Life table of Helicoverpa armigera (Hubner) on cotton. Journal of Cotton Research and Development, 22(2), 178-184.	Helicoverpa armigera	Índia
Barron et al. 2003	Barron, M. C., N. D. Barlow, and S. D. Wratten. 2003. Nontarget parasitism of the endemic New Zealand red admiral butterßy (Bassaris gonerilla) by the introduced biological control agent Pteromalus puparum. Biol. Control 27: 329Ð335.	Bassaris gonerilla	New Zealand	Urtica ferox (native tree nettle)	Canas et al. 2002	Canas, L. A., R. J. O’Neill, and T. J. Gibb. 2002. Population ecology of Leptinotarsa undecimlineata Stal (Coleoptera: Chrysomelidae): population dynamics, mortality factors, and potential natural enemies for biological control of the Colorado potato beetle. Biol. Control 24: 50Ð64.	Leptinotarsa undecimlineata	Honduras
Buteler et al. 2015	Buteler, M., Peterson, R. K., Hofland, M. L., & Weaver, D. K. (2015). A multiple decrement life table reveals that host plant resistance and parasitism are major causes of mortality for the wheat stem sawfly. Environmental entomology, 44(6), 1571-1580.	Cephus cinctus	United States	Triticum aestivum (wheat)	Chamuene et al 2020	Chamuene, A., Araújo, T. A. D., Lopes, M. C., Ramos Pereira, R., Berger, P. G., & Picanço, M. C. (2020). Investigating the natural mortality of Aphis gossypii (Hemiptera: Aphididae) on cotton crops in tropical regions using ecological life tables. Environmental entomology, 49(1), 66-72.	Aphis gossypii	Brazil
Carey 1989	Carey, J. R. 1989. The multiple decrement life table: a unifying framework for cause-of-death analysis in ecology. Oecologia (Berl.) 78: 131Ð137.	Rhagoletis pomonella	Canada	Malus domestica (Apple)	Easwaramoorthy and Nandagopal 1986	Easwaramoorthy, S., & Nandagopal, V. (1986). Life tables of internode borer, Chilo sacchariphagus indicus (K.), on resistant and susceptible varieties of sugarcane. International Journal of Pest Management, 32(3), 221-228.	Chilo sacchariphagus indicus	Índia
Castagneyrol et al. 2014	Castagneyrol, B., Jactel, H., Charbonnier, Y., Barbaro, L., & Dulaurent‐Mercadal, A. M. (2014). Egg mortality in the pine processionary moth: habitat diversity, microclimate and predation effects. Agricultural and Forest Entomology, 16(3), 284-292.	Thaumetopoea pityocampa	France	Pinus pinaster (Pinus)	Fidelis et al 2018	Fidelis, E. G., Carmo, D. D. G., Santos, A. A., Farias, E., Silva, R. S., & Picanço, M. C. (2018). Coccinellidae, Syrphidae and Aphidoletes are key mortality factors for Myzus persicae in tropical regions: a case study on cabbage crops. Crop Protection, 112, 288-294.	Myzus persicae	Brazil
Chang and Morimoto 1988	Chang, K. S., & Morimoto, N. (1988). Life table studies of the walnut leaf beetle, Gastrolina depressa (Coleoptera: Chrysomelidae), with special attention to aggregation. Population Ecology, 30(2), 297-313.	Gastrolina Depressa	Japan	Juglans nigra (walnut)	Fidelis et al 2019	Fidelis, E. G., Farias, E. S., Silva, R. S., Lopes, M. C., Silva, N. R., & Picanço, M. C. (2019). Natural factors regulating mustard aphid dynamics in cabbage. Bulletin of entomological research, 109(3), 325-332.	Lipaphis erysimi	Brazil
Dahlsten 1967	Dahlsten, D. L. (1967). Preliminary life tables for pine sawflies in the Neodiprion fulviceps complex (Hymenoptera: Diprionidae). Ecology, 48(2), 275-289.	Neodiprion fulviceps	United States	Pinus spp.	Furlong et al. 2001	Furlong, M. J., Shi, Z. H., Liu, S. S., & Zalucki, M. P. (2004). Evaluation of the impact of natural enemies on Plutella xylostella L.(Lepidoptera: Yponomeutidae) populations on commercial Brassica farms. Agricultural and Forest Entomology, 6(4), 311-322.	Plutella xylostella	Australia
Dancau et al 2020	Dancau, T., Haye, T., Cappuccino, N., & Mason, P. G. (2020). Something old, something new: revisiting the diamondback moth (Lepidoptera: Plutellidae) life table after 65 years. The Canadian Entomologist, 152(1), 70-88.	Plutella xylostella	Canada	Brassica oleracea (Cabbage)	Gao et al. 2014	Gao, K., Li, X. S., Guo, Z. Y., & Zhang, Y. L. (2014). The bionomics, habitat requirements and population threats of the butterfly Bhutanitis thaidina in Taibai Mountain. Journal of insect conservation, 18(1), 29-38.	Bhutanitis thaidina	China
DeGooyer et al 1995	DeGooyer, T. A., Pedigo, L. P., & Giles, K. L. (1995). Population dynamics of the alfalfa weevil (Coleoptera: Curculionidae) in central and southern Iowa. Journal of the Kansas Entomological Society, 268-278.	Hypera postica	United States	Medicago sativa (Alfalfa)	Gerling et al 2004	Gerling, D., Rottenberg, O., & Bellows, T. S. (2004). Role of natural enemies and other factors in the dynamics of field populations of the whitefly Siphoninus phillyreae (Haliday) in introduced and native environments. Biological Control, 31(2), 199-209.	Siphoninus phillyreae	Israel
Dieckhoff et al. 2017	Dieckhoff, C., Tatman, K. M., & Hoelmer, K. A. (2017). Natural biological control of Halyomorpha halys by native egg parasitoids: a multi-year survey in northern Delaware. Journal of Pest Science, 90(4), 1143-1158.	Halyomorpha halys	United States	Glycine max (Soybean)	Gonring et al. 2003	Gonring, A. H. R., Picanço, M. C., Guedes, R. N. C., & Silva, E. M. (2003). Natural biological control and key mortality factors of Diaphania hyalinata (Lepidoptera: Pyralidae) in cucumber. Biocontrol Science and Technology, 13(3), 361-366.	Diaphania hyalinata	Brazil
Dixon and Houseweart 1982	Dixon, W. N., & Houseweart, M. W. (1982). Life tables of the white pine weevil, Pissodes strobi, in central Maine. Environmental Entomology, 11(3), 555-564.	Pissodes strobi	United States	Pinus strobus (white pine)	Gould et al. 1992	Gould, J. R., Bellows, T. S., & Paine, T. D. (1992). Evaluation of biological control of Siphoninus phillyreae (Haliday) by the parasitoid Encarsia partenopea (Walker), using life-table analysis. Biological Control, 2(4), 257-265.	Siphoninus phillyreae	United States
Donahoo et al. 2021	Donahoo, C. K., O’Neill, K. M., Delphia, C. M., & Peterson, R. K. (2021). Mortality Dynamics and Life Tables of Megachile rotundata (Hymenoptera: Megachilidae), a Pollinator Managed for Alfalfa Seed Production. Environmental Entomology, 50(2), 444-454.	Megachile rotundata	United States	Mendicago spp.	Haile and Hofsvang 2003	Haile, A., & Hofsvang, T. (2003). A Three-Year Partial Life Table Study of the Stemborer Busseola fusca Fuller (Lepidoptera: Noctuidae) on Sorghum in the Highlands of Eritrea. International Journal of Tropical Insect Science, 23(3), 221-237.	Busseola fusca	Eritrea
Duan et al. 2014	Duan, J. J., Abell, K. J., Bauer, L. S., Gould, J., & Van Driesche, R. (2014). Natural enemies implicated in the regulation of an invasive pest: a life table analysis of the population dynamics of the emerald ash borer. Agricultural and Forest Entomology, 16(4), 406-416.	Agrilus planipennis	United States	Fraxinus sp. (Ash trees)	Igbinosa 1985	Igbinosa, I. B. (1985). Life-table studies for the nettle caterpillar, Latoia viridissima Holland, on the oil palm, Elaeis guineensis Jacq., and the coconut palm, Cocos nucifera L. Agriculture, ecosystems & environment, 14(1-2), 77-93.	Latoia viridissima	Nigeria
Embree 1965	Embree, D. G. (1965). The population dynamics of the winter moth in Nova Scotia, 1954–1962. The Memoirs of the Entomological Society of Canada, 97(S46), 5-57.	Operophtera brumata	Canada	hardwoods	Johnson et al 2005	Johnson, M. T., Follett, P. A., Taylor, A. D., & Jones, V. P. (2005). Impacts of biological control and invasive species on a non-target native Hawaiian insect. Oecologia, 142(4), 529-540.	Coleotichus blackburniae	United States
Farooq-Ahmad 2001	Farooq-Ahmad, K. (2001). Studies on the life table of Mussel Scale Lepidosaphes ulmi L.(Diaspididae: Homoptera) on apple in Northeast England. Online Journal of Biological Sciences, 1(7), 656-659.	lepidosaphes ulmi	England	Malus domestica (Apple)	Kaufman and Wright 2009	Kaufman, L. V., & Wright, M. G. (2009). The impact of exotic parasitoids on populations of a native Hawaiian moth assessed using life table studies. Oecologia, 159(2), 295-304.	Udea stellata	United States
Frago et al 2011	Frago, E., Pujade-Villar, J., Guara, M., & Selfa, J. (2012). Hyperparasitism and seasonal patterns of parasitism as potential causes of low top-down control in Euproctis chrysorrhoea L.(Lymantriidae). Biological Control, 60(2), 123-131.	Euproctis chrysorrhoea	Spain	Brassica oleracea (Cabbage)	Knutson and Gilstra 1990	Knutson, A. E., & Gilstrap, F. E. (1990). Life tables and population dynamics of the southwestern corn borer (Lepidoptera: Pyralidae) in Texas corn. Environmental entomology, 19(3), 684-696.	Diatraea grandiosella	United States
Girardoz et al 2007	Girardoz, S., Quicke, D. L., & Kenis, M. (2007). Factors favouring the development and maintenance of outbreaks in an invasive leaf miner Cameraria ohridella (Lepidoptera: Gracillariidae): a life table study. Agricultural and Forest Entomology, 9(2), 141-158.	Cameraria ohridella	Switzerland	Aesculus hippocastanum (Horse Chestnut)	Kumar et al 2015	Kumar, N. N., Bharodia, R. K., & Acharya, M. F. (2015). Ecological Life Table of Spodoptera litura Fabricius on Groundnut. Ecology, 4, 107-117.	Spodoptera litura	Índia
Grimble and Knight 1970	Grimble, D. G., & Knight, F. B. (1970). Life tables and mortality factors for Saperda inornata (Coleoptera: Cerambycidae). Annals of the Entomological Society of America, 63(5), 1309-1319.	Saperda inornata	United States	Populus tremuloides	Kumar et al 2009	Kumar, S., Saini, R. K., & Ram, P. (2009). Natural mortality of Helicoverpa armigera (Hubner) eggs in the cotton ecosystem.	Helicoverpa armigera	Índia
Hainze and Benjamin 1985	Hainze, J. H., & Benjamin, D. M. (1985). Partial life tables for the red pine shoot moth, Dioryctria resinosella (Lepidoptera: Pyralidae), in Wisconsin red-pine plantations. Environmental entomology, 14(5), 545-551.	Dioryctria resinosella	United States	Pinus resinosa (red pine)	Lomeli-Flores et al 2009	Lomeli-Flores, J. R., Barrera, J. F., & Bernal, J. S. (2009). Impact of natural enemies on coffee leafminer Leucoptera coffeella (Lepidoptera: Lyonetiidae) population dynamics in Chiapas, Mexico. Biological control, 51(1), 51-60.	Leucoptera coffeella	Mexico
Harcourt 1963	Harcourt, D. G. (1963). Major mortality factors in the population dynamics of the diamondback moth, Plutella maculipennis (Curt.)(Lepidoptera: Plutellidae). The Memoirs of the Entomological Society of Canada, 95(S32), 55-66.	Plutella xylostella	Canada	Brassica oleracea (Cabbage)	Lopez and Hoddle 2013	Lopez, V. M., & Hoddle, M. S. (2013). Mortality factors affecting Agrilus auroguttatus Schaeffer (Coleoptera: Buprestidae) eggs in the native and invaded ranges. Biological Control, 67(2), 143-148.	Agrilus auroguttatus	United States
Harcourt 1966	Harcourt, D. G. (1966). Major factors in survival of the immature stages of Pieris rapae (L.). The Canadian Entomologist, 98(6), 653-662.	Pieris rapae	Canada	Brassica oleracea (Cabbage)	Miranda et al. 1998	Miranda, M. M. M., Picanço, M., Zanuncio, J. C., & Guedes, R. N. C. (1998). Ecological life table of tuta absoluta (Meyrick)(Lepidoptera: Gelechiidae). Biocontrol Science and Technology, 8(4), 597-606.	Tuta absoluta	Brazil
Harcourt 1971	Harcourt, D. G. 1971. Population dynamics of Leptinotarsa decemlineata (Say) in eastern Ontario: III. major population processes. Can. Entomol. 103: 1049Ð1061.	Leptinotarsa decemlineata	Canada	Solanum tuberosum	Mukunthan 1989	Mukunthan, N. (1989). Life tables of sugar-cane top borer, Scirpophaga excerptalis Wlk. International Journal of Tropical Insect Science, 10(3), 269-276.	Scirpophaga excerptalis	Índia
Harcourt et al. 1977	Harcourt, D. G., J. C. Guppy, and M. R. Binns. 1977. The analysis of intrageneration change in eastern Ontario populations of the alfalfa weevil, Hypera postica (Coleoptera: Curculionidae). Can. Entomol. 109: 1521Ð1534	Hypera postica	Canada	Medicago sativa (Alfalfa)	Munir and Sailer 1985	Munir, B., & Sailer, R. I. (1985). Population dynamics of the tea scale, Fiorinia theae (Homoptera: Diaspididae), with biology and life tables. Environmental entomology, 14(6), 742-748.	Fiornia theae	United States
Harcourt et al. 1988	Harcourt, D. G., J. C. Guppy, and F. Meloche. 1988. Population dynamics of the alfalfa blotch leafminer, Agromyza frontella (Diptera: Agromyzidae), in eastern Ontario: impact of the exotic parasite Dacnusa dryas (Hymenoptera: Braconidae). Environ. Entomol. 17: 337Ð343.	Agromyza frontella	Canada	Medicago sativa (Alfalfa)	Nanthagopal and Uthamasamy 1989	Nanthagopal, R., & Uthamasamy, S. (1989). Life tables for American bollworm, Heliothis armigera Hubner on four species of cotton under field conditions. International Journal of Tropical Insect Science, 10(4), 521-530.	Helicoverpa armigera	Índia
Haye et al 2010	Haye, T., Mason, P. G., Dosdall, L. M., & Kuhlmann, U. (2010). Mortality factors affecting the cabbage seedpod weevil, Ceutorhynchus obstrictus (Marsham), in its area of origin: A life table analysis. Biological Control, 54(3), 331-341.	Ceutorhynchus obstrictus	Switzerland	B. napus (winter oilseed rape)	Okeyo-Owuor and Oloo 1990	Okeyo-Owuor, J. B., & Oloo, G. W. (1991). Life tables, key factor analysis and density relations in natural populations of the legume pod borer Maruca testulalis Geyer (Lepidoptera: Pyralidae) in western Kenya. International Journal of Tropical Insect Science, 12(4), 423-431.	Maruca testulalis	Kenya
Isaacson 1973	Isaacson, D. L. (1973). A life table for the cinnabar moth Tyria jacobaeae, in Oregon. Entomophaga, 18(3), 291-303.	Tyria jacobaea	United States	J. vulgaris (Senecio jacobae)	Paiva and Parra 2012	Paiva, P. E., & Parra, J. R. (2012). Life table analysis of Diaphorina citri (Hemiptera: Psyllidae) infesting sweet orange (Citrus sinensis) in São Paulo. Florida Entomologist, 95(2), 278-284.	Diaphorina citri	Brazil
Jenner et al 2010	Jenner, W. H., Kuhlmann, U., Mason, P. G., & Cappuccino, N. (2010). Comparative life tables of leek moth, Acrolepiopsis assectella (Zeller)(Lepidoptera: Acrolepiidae), in its native range. Bulletin of entomological research, 100(1), 87-97.	Acrolepiopsis assectella	Switzerland	Allium porrum	Pascua and Pascua 2002	Pascua, L. T., & Pascua, M. E. (2002). Life Table of Cotton Bollworm, Helicoverpa armigera Hubner (Lepidoptera: Noctuidae) in Batac, Ilocos Norte, Philippines. Philippine Journal of Science, 131(2), 75-90.	Helicoverpa armigera	Philippines
Jennings et al 2015	Jennings, D. E., Duan, J. J., & Shrewsbury, P. M. (2015). Biotic mortality factors affecting emerald ash borer (Agrilus planipennis) are highly dependent on life stage and host tree crown condition. Bulletin of entomological research, 105(5), 598-606.	Agrilus planipennis	United States	Fraxinus pennsylvanica (green ash)	Patil et al 2020	Patil, V. M., M. F. Acharya, P. Kaneria, and K. D. Shah. 2020. Field life table of white grub / Scarabaeidaes on groundnut ( Arachis hypogaea). Int. J. Fauna Biol. Stud. 7: 31–34.	Scarabaeidae	Índia
Kiritani and Hokyo 1962	Kiritani, K., and N. Hoyko. 1962. Studies on the life table of the southern green stink bug, Nezara viridula. Jpn. J. Appl. Entomol. Zool. 6: 124Ð140.	Nezara viridula	Japan	Oryza sativa, Solanum tuberosum	Pereira et al 2007a	Pereira, E. J. G., Picanço, M. C., Bacci, L., Crespo, A. L. B., & Guedes, R. N. C. (2007). Seasonal mortality factors of the coffee leafminer, Leucoptera coffeella. Bulletin of entomological research, 97(4), 421-432.	Leucoptera coffeella	Brazil
Koji et al. 2012	Koji, S., Kaihara, K., & Nakamura, K. (2012). Stage-specific mortality, fecundity, and population changes in Cassida rubiginosa (Coleoptera: Chrysomelidae) on wild thistle. Applied entomology and zoology, 47(4), 457-465.	Cassida rubiginosa	Japan	Cirsium kagamontanum (thistle)	Pereira et al 2007b	Pereira, E. J. G., Picanço, M. C., Bacci, L., Della Lucia, T. M. C., Silva, É. M., & Fernandes, F. L. (2007). Natural mortality factors of Leucoptera coffeella (Lepidoptera: Lyonetiidae) on Coffea arabica. Biocontrol Science and Technology, 17(5), 441-455.	Leucoptera coffeella	Brazil
Koyama 1977	Koyama, J. (1977). Preliminary studies on the life table of the rice stem borer, Chilo suppressalis (Walker)(Lepidoptera: Pyralidae). Applied Entomology and Zoology, 12(3), 213-224.	Chilo supressalis	Japan	Oryza sativa (rice)	Pereira et al 2018	Pereira, R. R., Neves, D. V. C., Campos, J. N., Júnior, P. S., Hunt, T. E., & Picanço, M. C. (2018). Natural biological control of Chrysodeixis includens. Bulletin of entomological research, 108(6), 831-842.	Chrysodeixis includens	Brazil
Kuhar et al. 2000	Kuhar, T. P., Youngman, R. R., & Laub, C. A. (2000). Alfalfa weevil (Coleoptera: Curculionidae) population dynamics and mortality factors in Virginia. Environmental entomology, 29(6), 1295-1304.	Hypera postica	United States	Medicago sativa (Alfalfa)	Powell 1982	Powell, W. (1982). Age-specific life-table data for the Eucalyptus boring beetle, Phoracantha semipunctata (F.)(Coleoptera: Cerambycidae), in Malawi. Bulletin of Entomological Research, 72(4), 645-653.	Phoracantha semipunctata	Malawi
Kuhar et al. 2002	Kuhar, T. P., Wright, M. G., Hoffmann, M. P., & Chenus, S. A. (2002). Life table studies of European corn borer (Lepidoptera: Crambidae) with and without inoculative releases of Trichogramma ostriniae (Hymenoptera: Trichogrammatidae). Environmental Entomology, 31(3), 482-489.	Ostrinia nubilalis	United States	Zea mays (maize)	Pustejovsky and Smith 2006	Pustejovsky, D. E., & Smith Jr, J. W. (2006). Partial ecological life table of immature Helicoverpa zea (Lepidoptera: Noctuidae) in an irrigated cotton cropping system in the Trans-Pecos region of Texas, USA. Biocontrol Science and Technology, 16(7), 727-742.	Helicoverpa zea	United States
Langor and Raske 1988	Langor, D. W., & Raske, A. G. (1988). Mortality factors and life tables of the eastern larch beetle, Dendroctonus simplex (Coleoptera: Scolytidae), in Newfoundland. Environmental entomology, 17(6), 959-963.	Dendroctonus simplex	Canada	Larix larcina (tamarack)	Reddy and Singh 1998	Reddy, C. N., & Singh, T. V. K. (1998). Life table studies of diamond back moth on cabbage at Hyderabad. Indian Journal of Entomology, 60(4), 321-325.	Plutella xylostella	Índia
Lasack et al 1987	Lasack, P. M., Bailey, W. C., & Pedigo, L. P. (1987). Assessment of stalk borer (Lepidoptera: Noctuidae) population dynamics by using logistic development curves and partial life tables. Environmental entomology, 16(1), 296-303.	Papaipema nebris	United States	Zea mays (maize)	Rode et al 2020	Rode, N. S., Acharya, M. F., & Sangle, P. W. P. (2020). Ecological life table of Earias vittella on okra under field condition.Journal of Entomology and Zoology Studies 2020; 8(3): 952-955	Earias vittella	Índia
Macquarrie and Scharbach 2015	Macquarrie, C. J., & Scharbach, R. (2015). Influence of mortality factors and host resistance on the population dynamics of emerald ash borer (Coleoptera: Buprestidae) in urban forests. Environmental entomology, 44(1), 160-173.	Agrilus planipennis	Canada	Fraxinus pennsylvanica (green ash)	Rodge et al 2019	Rodge, A. K., Gaikwad, A. D., Dalvi, V. B., Shetgar, S. S., & Sarukh, P. L. (2020). Studies on field life-tables and key mortality factors of cotton pink bollworm Pectinophora gossypiella (Saunders) on Deshi cotton.Journal of Entomology and Zoology Studies 2020; 8(1): 787-790	Pectinophora gossypiella	Índia
Matsumura 1992	Matsumura, M. (1992). Life tables of the migrant skipper, Parnara guttata guttata Bremer et Grey (Lepidoptera: Hesperiidae) in the northern peripheral area of its distribution. Applied entomology and zoology, 27(3), 331-340.	Parnara guttata	Japan	Oryza sativa (rice)	Rodrigues-Silva_et_al-2017	Rodrigues‐Silva, N., de Oliveira Campos, S., de Sá Farias, E., De Souza, T. C., Martins, J. C., & Picanço, M. C. (2017). Relative importance of natural enemies and abiotic factors as sources of regulation of mealybugs (Hemiptera: Pseudococcidae) in Brazilian coffee plantations. Annals of Applied Biology, 171(3), 303-315.	Planococcus citri	Brazil
Morris and Miller 1954	Langor, D. W., & Raske, A. G. (1988). Mortality factors and life tables of the eastern larch beetle, Dendroctonus simplex (Coleoptera: Scolytidae), in Newfoundland. Environmental entomology, 17(6), 959-963.	Choristoneura fumiferana	Canada	Abies balsamea	Rosado et al. 2014	Rosado, J. F., Bacci, L., Martins, J. C., Silva, G. A., Gontijo, L. M., & Picanço, M. C. (2014). Natural biological control of green scale (Hemiptera: Coccidae): a field life-table study. Biocontrol Science and Technology, 24(2), 190-202.	Coccus viridis	Brazil
Mukerji 1971	Mukerji, M. K. 1971. Major factors in survival of the immature stages of Hylemya brassicae (Diptera: Anthomyiidae) on cabbage. Can. Entomol. 103: 717Ð728.	Hylemya brassicae	Canada	Brassica oleracea (Cabbage)	Sansone and Smith 2001	Sansone, C. G., & Smith, J. W. (2001). Natural mortality of Helicoverpa zea (Lepidoptera: Noctuidae) in short-season cotton. Environmental Entomology, 30(1), 112-122.	Helicoverpa zea	United States
Nebeker 1977	Nebeker, T. E. 1977. A partial life table for the douglas-Þr cone moth, Barbara colfaxiana (Lepidoptera: Olethreutidae). Can. Entomol. 109: 943Ð951.	Barbara colfaxiana	United States	Pseudotsuga menziesii (Douglas fir)	Santos et al 2020	Santos, A. A., Ribeiro, A. V., Groom, S. V., Farias, E. S., Carmo, D. G., Santos, R. C., & Picanço, M. C. (2020). Season and weather affect the mortality of immature stages of Ascia monuste orseis (Lepidoptera: Pieridae) caused by natural factors. Austral Entomology, 59(4), 810-818.	Ascia monuste orseis	Brazil
Ohmart and Dahlsten 1979	Ohmart, C. P., & Dahlsten, D. L. (1979). Biological studies of bud mining sawflies, Pleroneura spp.(Hymenoptera: Xyelidae), on white fir in the central Sierra Nevada of California: III. Mortality factors of egg, larval, and adult stages and a partial life table. The Canadian Entomologist, 111(8), 883-888.	Pleroneura spp.	United States	Abies concolor (white fir)	Semeão et al. 2012	Semeao, A. A., Martins, J. C., Picanço, M. C., Bruckner, C. H., Bacci, L., & Rosado, J. F. (2012). Life tables for the guava psyllid Triozoida limbata in southeastern Brazil. BioControl, 57(6), 779-788.	Triozoida limbata	Brazil
Osawa 1993	Osawa, N. (1993). Population field studies of the aphidophagous ladybird beetle Harmonia axyridis (Coleoptera: Coccinellidae): life tables and key factor analysis. Population Ecology, 35(2), 335-348.	Harrnonia axyridi	Japan	(blank)	Silva et al. 2017	Silva, É. M., da Silva, R. S., Rodrigues-Silva, N., Milagres, C. D. C., Bacci, L., & Picanço, M. C. (2017). Assessment of the natural control of Neoleucinodes elegantalis in tomato cultivation using ecological life tables. Biocontrol Science and Technology, 27(4), 525-538.	Neoleucinodes elegantalis	Brazil
Bechinski and Pedigo 1983	Bechinski, E. J., & Pedigo, L. P. (1983). Green cloverworm (Lepidoptera: Noctuidae) population dynamics: Pupal life table studies in Iowa soybeans. Environmental Entomology, 12(3), 656-661.	Plathypena scabra	United States	Glycine max (Soybean)	Smith and Johnson 1989	Smith, J. W., & Johnson, S. J. (1989). Natural mortality of the lesser cornstalk borer (Lepidoptera: Pyralidae) in a peanut agroecosystem. Environmental entomology, 18(1), 69-77.	Elasmopalpus lignosellus	United States
Peterson et al. 2011	Peterson, R. K., Buteler, M., Weaver, D. K., Macedo, T. B., Sun, Z., Perez, O. G., & Pallipparambil, G. R. (2011). Parasitism and the demography of wheat stem sawfly larvae, Cephus cinctus. BioControl, 56(6), 831-839.	Cephus cinctus	United States	Triticum aestivum (wheat)	Solomon and Getu 2016	Solomon, T., & Getu, E. (2016). Studies on Some Life Table Parameters of Busseola fusca (Fuller)(Lepidoptera: Noctuidae) in Maize under Field Condition in Western Ethiopia. Annual Research & Review in Biology, 1-8.	Busseola fusca	Ethiopia
Preszler and Price 1988	Preszler, R. W., & Price, P. W. (1988). Host quality and sawfly populations: a new approach to life table analysis. Ecology, 69(6), 2012-2020.	Euura lasiolepis	United States	Salix sp.	Sonkamble et al 2018	Sonkamble, M. M., Rana, B. S., & Dangi, N. L. (2018). Field life-tables and key mortality factors of important lepidopterous pests of soybean. Journal of Pharmacognosy and Phytochemistry, 7(5), 362-364.	Spodoptera litura	Índia
Smith et al. 1985	Smith, J. P., Hall, R. D., & Thomas, G. D. (1985). Field studies on mortality of the immature stages of the stable fly (Diptera: Muscidae). Environmental entomology, 14(6), 881-890.	Stomoxys calcitrans	United States	(blank)	Stewart et al 2000	Stewart, S. D., Graham, L. C., Gaylor, M. J., & Vanderberg, L. A. (2001). Combining exclusion techniques and larval death-rate analyses to evaluate mortality factors of Spodoptera exigua (Lepidoptera: Noctuidae) in cotton. Florida Entomologist, 7-22.	Spodoptera exigua	United States
Stark 1959	Stark, R. W. (1959). Population dynamics of the lodgepole needle miner, Recurvaria starki Freeman, in Canadian Rocky Mountain Parks. Canadian Journal of Zoology, 37(6), 917-943.	Recurvaria starki	Canada	Pinus contorta	Suwarino 2012	SUWARNO, S. (2012). Age-specific life table of swallowtail butterfly Papilio demoleus (Lepidoptera: Papilionidae) in dry and wet seasons. Biodiversitas Journal of Biological Diversity, 13(1).	Papilio demoleus	Malaysia
Yukawa et al 2006	Yukawa, J., Miyamoto, K., Yamaguchi, T., Takesaki, K., Uechi, N., & Matsuo, K. (2016). Key‐factor/key‐stage analysis of long‐term life table data for a fruit gall midge, A sphondylia sphaera (D iptera: C ecidomyiidae). Ecological Entomology, 41(5), 516-526.	Asphondylia sphaera	Japan	Ligustrum japonicum	Teetes et al. 1992	Teetes, G. L., Scully, M. J., & Peterson, G. C. (1992). Partial life tables for corn earworm (Lepidoptera: Noctuidae) on compact-and loose-panicle sorghum hybrids. Journal of economic entomology, 85(4), 1393-1401.	Helicoverpa zea	United States
Zang et al. 2016	Zang, K., Wang, X. Y., Yang, Z. Q., Wei, K., & Duan, J. J. (2017). Biology and natural enemies of Agrilus fleischeri (Coleoptera: Buprestidae), a newly emerging destructive buprestid pest in Northeast China. Journal of Asia-Pacific Entomology, 20(1), 47-52.	Agrilus fleischeri	China	Populus nigra	Tillman 2006	Tillman, P. G. (2006). Mortality of the corn earworm (Lepidoptera: Noctuidae) on sorghum panicles in Georgia. Journal of Entomological Science, 41(4), 292-304.	Helicoverpa zea	United States
					Tripathi and Singh 1990	Tripathi, S. R., & Singh, R. (1991). Population dynamics of Helicoverpa armigera (Hubner)(Lepidoptera: Noctuidae). International Journal of Tropical Insect Science, 12(4), 367-374.	Helicoverpa armigera	Índia
					Uelese et al. 2014	Uelese, A., Ridland, P. M., Stouthamer, R., He, Y. R., Ang, G., Zalucki, M. P., & Furlong, M. J. (2014). Trichogramma chilonis Ishii: A potential biological control agent of Crocidolomia pavonana in Samoa. Biological Control, 73, 31-38.	Crocidolomia pavonana	Samoa
					Varella et al 2005	Varella, A. C., Menezes-Netto, A. C., Alonso, J. D. D. S., Caixeta, D. F., Peterson, R. K., & Fernandes, O. A. (2015). Mortality dynamics of Spodoptera frugiperda (Lepidoptera: Noctuidae) immatures in maize. PLoS One, 10(6), e0130437.	Spodoptera frugiperda	Brazil
					Wakagari and Giliomee 2001	Wakgari, W. M., & Giliomee, J. H. (2001). Population dynamics of the white wax scale, Ceroplastes destructor (Hemiptera: Coccidae), on citrus in South Africa, with implications for biological control. Bulletin of entomological research, 91(4), 307-315.	Ceroplastes destructor	South Africa
					Xiao et al 2006	Xiao, Y., Qureshi, J. A., & Stansly, P. A. (2007). Contribution of predation and parasitism to mortality of citrus leafminer Phyllocnistis citrella Stainton (Lepidoptera: Gracillariidae) populations in Florida. Biological Control, 40(3), 396-404.	Phyllocnistis citrella	United States
